# Supplementary material for: Transcriptomic Survey of How Acetate Addition Affected the Growth in Nannochloropsis oceanica (Suda & Miyashita) R. E. Lee
Source: Life (Basel). 2025 Sep 3;15(9):1398. doi: 10.3390/life15091398 (PMC12471308; doi:10.3390/life15091398)
Supplement: Supplementary file 1 [file life-15-01398-s001.zip]

Archive with 5 entries (5 files):
- Figure S1. Pre-experimental growth curve..pdf
- Supplemental Dataset S1. Differential expression genes under two different conditions in N. oceanica..xlsx
- Supplementary documentú║N.oceanica  medium and specific operation methods.pdf
- Table S1. Differential gene expression related to fatty acid synthesis and lipase in N. oceanica.pdf
- Table S2. Differential gene expression related to and carbon fixation in N. oceanica.pdf
