# Supplementary material for: Transcriptomic Survey of How Acetate Addition Affected the Growth in Nannochloropsis oceanica (Suda & Miyashita) R. E. Lee
Source: Life (Basel). 2025 Sep 3;15(9):1398. doi: 10.3390/life15091398 (PMC12471308; doi:10.3390/life15091398)
Supplement: Supplementary file 1 [file life-15-01398-s001.zip › Supplemental Dataset S1. Differential expression genes under two different conditions in N. oceanica..xlsx]

## Sheet: Sheet1
Transcript_id	Gene_id	Gene_name	Gene_description	C1	C2	C3	C_Average	AC1	AC2	AC3	C_Average	FC	log2fc
NO01G00070.1	NO01G00250	g2105	hypothetical protein AURANDRAFT_61938	3277.55	0	1.69	1093.08	0	0.2	2.22	0.806667	0.000737976	-10.4041
NO01G00250.1	NO01G00250	g2101,g2103	hypothetical protein AURANDRAFT_68360；nohit	1980.42	70.74	75.48	708.88	130.99	112.09	118.32	120.467	0.169939	-2.55691
NO01G00260.1	NO01G00260	g2100	NimA-related protein kinase 2	1901.85	21.32	14.3	645.823	18.53	17.11	19.11	18.25	0.0282585	-5.14517
NO01G00290.1	NO01G00290	g2096	DNA polymerase subunit alpha B,putative	1726.81	24.33	16.23	589.123	33.86	37.61	32.72	34.73	0.058952	-4.08432
NO01G00290.2	NO01G00290	g2096	DNA polymerase subunit alpha B,putative	1680.7	0.83	4.34	561.957	1.19	0.72	3.13	1.68	0.00298955	-8.38585
NO01G00310.1	NO01G00310	g2095	ATP binding protein	1675.4	16.95	15.69	569.347	32.47	24.95	34.26	30.56	0.0536756	-4.21959
NO01G00310.2	NO01G00310	g2095	ATP binding protein	1664.21	1.5	0.75	555.487	0.66	0.79	0.78	0.743333	0.00133817	-9.54553
NO01G00310.3	NO01G00310	g2095	ATP binding protein	1660.65	2.97	2.33	555.317	7.17	5.29	3.21	5.22333	0.00940604	-6.7322
NO01G00310.4	NO01G00310	g2095	ATP binding protein	1607.79	7.08	9.7	541.523	8.36	13.82	10.74	10.9733	0.0202638	-5.62495
NO01G00320.1	NO01G00320	g2094	Inward rectifier potassium channel irk-1,putative	1592.36	17.77	18.69	542.94	5.95	15.66	10.02	10.5433	0.019419	-5.68639
NO01G00350.1	NO01G00350	g2091	DnaJ chaperone	1507.08	20.02	24.56	517.22	23.64	23.99	28.65	25.4267	0.0491603	-4.34636
NO01G00360.1	NO01G00360	g2090	60S ribosomal protein L5	1505.85	89.92	77.37	557.713	121.58	136	129.32	128.967	0.231242	-2.11253
NO01G00390.1	NO01G00390	g2087	serine/threonine protein phosphatase	1418.36	21.84	29.07	489.757	29.9	32.68	26.74	29.7733	0.0607921	-4.03997
NO01G00390.2	NO01G00390	g2087	serine/threonine protein phosphatase	1391.41	0.62	1.64	464.557	2.38	0.45	4.19	2.34	0.00503706	-7.6332
NO01G00420.1	NO01G00420	g2086	peptide methionine sulfoxide reductase	1313.4	47.35	50.91	470.553	37.12	63.02	64.45	54.8633	0.116593	-3.10044
NO01G00430.2	NO01G00430	g5342	pyruvate dehydrogenase	1268.65	0	2.17	423.607	3.71	2.77	1.76	2.74667	0.006484	-7.2689
NO01G00460.1	NO01G00460	g2084	lipoyltransferase	1220.01	24.54	20.4	421.65	32.14	25.41	26.73	28.0933	0.0666271	-3.90775
NO01G00470.1	NO01G00470	/	TRX domain-containing protein	1215.19	84.18	34.51	444.627	38.77	48.59	58.35	48.57	0.109238	-3.19446
NO01G00480.1	NO01G00480	g2083	protein prenyltransferase alpha subunit	1177.86	23.76	34.81	412.143	20.25	22.96	27.53	23.58	0.0572131	-4.12751
NO01G00500.1	NO01G00500	g2081	oxidoreductase	1120.52	51.49	49.86	407.29	39.73	38.82	39.55	39.3667	0.0966551	-3.37101
NO01G00520.1	NO01G00520	g6325	epoxycarotenoid cleavage enzyme	1111.46	17.63	21.49	383.527	24.87	9.3	16.16	16.7767	0.0437432	-4.5148
NO01G00520.2	NO01G00520	g6325	epoxycarotenoid cleavage enzyme	1092.29	46.06	37.25	391.867	27.74	45.84	51.39	41.6567	0.106303	-3.23374
NO01G00540.1	NO01G00540	/	ATP-dependent protease ATPase subunit HslU	1082.79	0	11.87	364.887	0	0	8.63	2.87667	0.00788373	-6.98691
NO01G00550.1	NO01G00550	g2079	ATP-dependent protease ATP-binding subunit HslU	1064.03	28.46	22.68	371.723	11.65	22.05	3.97	12.5567	0.0337796	-4.8877
NO01G00580.2	NO01G00580	/	Polyketide cyclase/dehydrase	993.4	7.65	17.14	339.397	9.34	16.66	12.79	12.93	0.038097	-4.71418
NO01G00580.3	NO01G00580	/	Polyketide cyclase/dehydrase	970.34	1.12	0.81	324.09	0.41	0.43	0	0.28	0.000863958	-10.1768
NO01G00580.4	NO01G00580	/	Polyketide cyclase/dehydrase	966.26	0	3.96	323.407	2.16	2.12	1.02	1.76667	0.00546268	-7.51618
NO01G00580.5	NO01G00580	/	Polyketide cyclase/dehydrase	966.03	7.05	5.27	326.117	2.39	2.11	5.18	3.22667	0.00989421	-6.6592
NO01G00630.1	NO01G00630	g2074	pyridoxamine 5&apos;-phosphate oxidase-related FMN-binding	919.24	48.66	48.99	338.963	74.48	61.98	71.78	69.4133	0.204781	-2.28784
NO01G00650.1	NO01G00650	g2073	PREDICTED: probable palmitoyltransferase ZDHHC12-like	899.14	10.79	3.75	304.56	13.14	11.67	18.77	14.5267	0.0476972	-4.38995
NO01G00660.1	NO01G00660	g2072	pterin-4-alpha-carbinolamine dehydratase	898.66	27.06	25.99	317.237	23.9	17.77	18.93	20.2	0.0636749	-3.97313
NO01G00670.1	NO01G00670	g2071	serine/threonine protein kinase	892.32	44.81	60.73	332.62	58.03	74.35	52.2	61.5267	0.184976	-2.43459
NO01G00720.1	NO01G00720	g2069	glycosyltransferase family 64 protein	862.35	97.31	97.23	352.297	82.93	79.84	81.76	81.51	0.231368	-2.11174
NO01G00730.1	NO01G00730	g2068	SUMO-activating enzyme(SAE),putative	859.17	0	8.72	289.297	6.92	3.66	5.84	5.47333	0.0189194	-5.72399
NO01G00810.1	NO01G00810	g2062, g2063	nohit；Nuclear pore complex,rNup107 component(sc Nup84)(ISS)	804.08	17.3	12.92	278.1	12.53	16.07	15.67	14.7567	0.0530624	-4.23616
NO01G00820.1	NO01G00820	g2061	DEAD box helicase	802.34	9.73	9.88	273.983	8.28	10.98	14.89	11.3833	0.0415475	-4.58909
NO01G00880.1	NO01G00880	g2055	similar to testis intracellular mediator protein	760.48	35.93	35.46	277.29	44.01	33.89	49.14	42.3467	0.152716	-2.71108
NO01G00960.1	NO01G00960	g2046	Ribosome biogenesis regulatory protein homolog	732.03	20.42	26.1	259.517	27.01	23.78	25.17	25.32	0.097566	-3.35748
NO01G00970.1	NO01G00970	g2045	calmodulin-like myosin-light chain	730.91	0	0.21	243.707	0.69	0.94	1.16	0.93	0.00381606	-8.0337
NO01G00980.1	NO01G00980	g2044	hypothetical protein AURANDRAFT_63519	729.46	21.2	27.5	259.387	41.55	44.36	39.41	41.7733	0.161047	-2.63445
NO01G00990.1	NO01G00990	g2043	Aardvark	726.18	20.37	25.96	257.503	37.34	36.4	31.68	35.14	0.136464	-2.87341
NO01G01000.1	NO01G01000	g2042	type 2 diacylglycerol acyltransferase	725.54	14.34	0.22	246.7	28.4	34.64	42.93	35.3233	0.143183	-2.80406
NO01G01020.1	NO01G01020	g2040	nucleolar GTPbinding protein 2 putative	712.34	45.48	46.96	268.26	40.71	35.38	45.27	40.4533	0.150799	-2.7293
NO01G01050.1	NO01G01050	g2037	PREDICTED: growth arrest-specific protein 8 isoform 1	708.5	0.35	1.01	236.62	0	0	0.29	0.0966667	0.000408531	-11.2573
NO01G01060.1	NO01G01060	g2036	basal body protein	705.17	2.78	3.33	237.093	5.28	6.34	4.35	5.32333	0.0224525	-5.47698
NO01G01070.1	NO01G01070	g2034, g2035	nohit；Whsc1 protein	704.85	1.15	0	235.333	0	0.43	0	0.143333	0.000609065	-10.6811
NO01G01090.1	NO01G01090	g2032	beta-lactamase	698.84	15.88	17.67	244.13	26.13	27.12	25.18	26.1433	0.107088	-3.22313
NO01G01100.1	NO01G01100	g2031	UDP-sugar pyrophosphorylase	698.78	13.78	4.53	239.03	0	0	0.98	0.326667	0.00136663	-9.51516
NO01G01110.1	NO01G01110	g2029, g2030	predicted protein；conserved unknown protein	697.84	11.88	16.31	242.01	19.76	17.22	21.84	19.6067	0.0810159	-3.62565
NO01G01130.1	NO01G01130	/	Gtp cyclohydrolase ii	691.6	33.26	23.82	249.56	39.77	28.59	40.81	36.39	0.145817	-2.77777
NO01G01140.1	NO01G01140	g2027	riboflavin biosynthesis protein ribBA,putative	690.94	14.8	14.02	239.92	18.3	19.37	16.46	18.0433	0.0752056	-3.73302
NO01G01190.1	NO01G01190	g2022	PREDICTED: transcription factor E2F7-like	681.98	1.97	0	227.983	0	0.58	1.15	0.576667	0.00252942	-8.62698
NO01G01210.1	NO01G01210	g2020	Cycline T	679.91	21.51	26.26	242.56	37.51	37.36	45.7	40.19	0.165691	-2.59343
NO01G01220.1	NO01G01220	g2019	phytanoyl-CoA dioxygenase domain-containing protein,putative	677.72	28.94	22.83	243.163	15.29	28.93	40.38	28.2	0.115971	-3.10816
NO01G01240.1	NO01G01240	g2018	carbonic anhydrase	675.8	17.39	17.82	237.003	34.03	29.9	17.83	27.2533	0.114991	-3.1204
NO01G01250.1	NO01G01250	g2017	PREDICTED: transmembrane protein C5orf28-like	670.21	30.39	27.86	242.82	29.82	15.93	17.05	20.9333	0.0862093	-3.53601
NO01G01260.1	NO01G01260	g2013	hypothetical protein	653.88	20.6	17.02	230.5	16.05	15.73	14.79	15.5233	0.0673463	-3.89226
NO01G01280.1	NO01G01280	g2014	COG2350: Uncharacterized protein conserved in bacteria	645.95	18.94	25.08	229.99	52.27	52.74	48.68	51.23	0.222749	-2.16651
NO01G01300.1	NO01G01300	g2012	kinetochore protein NUF2like protein putative	644.37	10.79	5.15	220.103	18.95	18.21	13.29	16.8167	0.0764035	-3.71022
NO01G01340.1	NO01G01340	g2007	3-oxoacyl-(acyl-carrier-protein) reductase	611.28	48.12	24.45	227.95	63.85	31.35	54.74	49.98	0.219259	-2.18929
NO01G01360.1	NO01G01360	g2004	GSH-dependent dehydroascorbate reductase,monomeric enzymes catalyzing the reduction of DHA into asc	606.87	6.68	1.58	205.043	35.66	18.96	34.62	29.7467	0.145075	-2.78513
NO01G01370.1	NO01G01370	g2003	PREDICTED: zinc finger MYND domain-containing protein 10-like	600.83	0.93	0	200.587	1.79	1.19	3.12	2.03333	0.0101369	-6.62424
NO01G01460.1	NO01G01460	g1994	PREDICTED: retinol dehydrogenase 13-like	569.53	32.19	34.34	212.02	33.37	32.75	30.51	32.21	0.15192	-2.71862
NO01G01480.1	NO01G01480	g1993	Threonine synthase	561.9	39.66	31.14	210.9	21.72	2.27	12.12	12.0367	0.0570729	-4.13105
NO01G01510.1	NO01G01510	g1989	alpha/beta fold family hydrolase/acetyltransferase	548	18.82	14.09	193.637	16.05	13.95	17.81	15.9367	0.0823019	-3.60293
NO01G01540.1	NO01G01540	g1986	zinc finger protein,putative	542.71	21.74	24.52	196.323	30.84	34.11	31.95	32.3	0.164525	-2.60363
NO01G01570.1	NO01G01570	g1984	hypothetical protein Esi_0056_0099	539.4	4.28	2.61	182.097	5.28	10.23	9.11	8.20667	0.0450676	-4.47176
NO01G01580.1	NO01G01580	g1983	cysteine synthase,putative	530.18	25.9	24.62	193.567	31.97	35.34	40.63	35.98	0.185879	-2.42756
NO01G01590.1	NO01G01590	g1982	Endonuclease III,putative	525.68	31.51	33.82	197.003	43.62	47.54	46.59	45.9167	0.233076	-2.10113
NO01G01600.1	NO01G01600	g1981	transcription factor NAC	524.97	31.84	29.99	195.6	31.63	29.22	38.3	33.05	0.168967	-2.56518
NO01G01610.1	NO01G01610	/	Wsc domain-containing protein	524.95	18.92	22.67	188.847	27.73	29.3	25.95	27.66	0.146468	-2.77134
NO01G01620.1	NO01G01620	/	Wsc domain-containing protein	524.74	0.07	0.28	175.03	1.51	1.98	1.34	1.61	0.00919842	-6.7644
NO01G01670.1	NO01G01670	g1973	similar to CG7697-PA	511.81	13.2	11.87	178.96	12.02	15.51	19.82	15.7833	0.0881948	-3.50316
NO01G01680.1	NO01G01680	/	Rna binding motif protein 19	511.28	17.99	13.17	180.813	11.44	13.58	13.6	12.8733	0.0711968	-3.81204
NO01G01690.1	NO01G01690	g1972	RNA binding protein	509.86	15.68	13.59	179.71	21.44	18.3	24.07	21.27	0.118357	-3.07878
NO01G01730.1	NO01G01730	g1967, g1968	nohit；Peptide-N4-(N-acetyl-beta-glucosaminyl)asparagine amidase A protein	502.45	28.47	30.98	187.3	12.6	13.24	12.93	12.9233	0.068998	-3.8573
NO01G01750.1	NO01G01750	/	THUMP domain-containing protein 3	501.11	5.49	4.28	170.293	8.65	11.5	8.75	9.63333	0.0565691	-4.14384
NO01G01760.1	NO01G01760	/	Inositol-3-phosphate synthase	496.34	14.86	16.41	175.87	22.75	28.16	24.47	25.1267	0.142871	-2.80722
NO01G01760.2	NO01G01760	g1965	Inositol-3-phosphate synthase	494.56	7.2	6.33	169.363	6.07	3.48	7.5	5.68333	0.033557	-4.89724
NO01G01770.1	NO01G01770	g1964	lysyl-trna synthetase	492.97	10.1	11.76	171.61	19.47	23.07	29.52	24.02	0.139969	-2.83683
NO01G01780.1	NO01G01780	g1963	tRNA/rRNA methyltransferase	488.96	7.68	4.67	167.103	16.06	12.73	17.63	15.4733	0.0925974	-3.43288
NO01G01810.1	NO01G01810	/	Dead deah box rna	480.69	8.64	11.05	166.793	13.27	13.46	17.99	14.9067	0.0893721	-3.48403
NO01G01830.1	NO01G01830	g1958	nad-dependent epimerase/dehydratase	479.26	58.73	55.86	197.95	30.88	32.6	33.93	32.47	0.164031	-2.60796
NO01G01880.1	NO01G01880	g1953	Lrc5,mitochondrial YqeH-related GTPase	466.5	28.1	26.72	173.773	30.72	29.44	36.59	32.25	0.185587	-2.42984
NO01G01890.1	NO01G01890	g1951	methylenetetrahydrofolate reductase,putative	463.39	0.69	1.41	155.163	4.68	4.32	3.55	4.18333	0.0269608	-5.21299
NO01G01890.2	NO01G01890	g1951	methylenetetrahydrofolate reductase,putative	463.01	7.08	6.03	158.707	11.63	12.39	13.55	12.5233	0.0789087	-3.66367
NO01G01940.1	NO01G01940	g1946	PREDICTED: similar to transmembrane protein	456.84	35.29	34.41	175.513	55.86	41.95	32.29	43.3667	0.247085	-2.01692
NO01G01950.1	NO01G01950	g1944	major facilitator superfamily	456.65	0	6.59	154.413	7.65	14.01	10.56	10.74	0.0695536	-3.84573
NO01G01960.2	NO01G01960	g1943	transcription factor bZIP	452.4	4.41	2.58	153.13	5.71	2.45	2.42	3.52667	0.0230305	-5.44031
NO01G02060.1	NO01G02060	g1933	peptidylprolyl cistrans isomeraselike protein putati	441.97	33.97	31.98	169.307	40.16	41.35	41.33	40.9467	0.241849	-2.04782
NO01G02110.1	NO01G02110	g1929	Serine/Threonine Dehydratase	432.14	33.85	24.68	163.557	18.36	13.18	19.48	17.0067	0.10398	-3.26562
NO01G02140.1	NO01G02140	/	C2 calcium-dependent membrane targeting	428.9	36.95	32.69	166.18	21.97	31.82	18.49	24.0933	0.144983	-2.78604
NO01G02170.1	NO01G02170	g1924	serine hydroxymethyltransferase	425.01	19.73	16.81	153.85	8.78	9.45	6.59	8.27333	0.0537753	-4.21691
NO01G02170.2	NO01G02170	g1924	serine hydroxymethyltransferase	424.73	5.04	5.09	144.953	1.83	2.07	2.4	2.1	0.0144874	-6.10906
NO01G02230.1	NO01G02230	g1920	kinesin motor protein-like protein	420.22	42.2	45.89	169.437	34.26	36.45	38	36.2367	0.213866	-2.22522
NO01G02240.2	NO01G02240	g1919	hypothetical protein Mbar_A2871	419.39	6.43	5.54	143.787	7.24	7.16	10.67	8.35667	0.0581185	-4.10486
NO01G02350.1	NO01G02350	g1908	hypothetical protein Esi_0192_0025	403.12	40.27	29.59	157.66	14.04	23.72	19.45	19.07	0.120956	-3.04744
NO01G02590.1	NO01G02590	g1887	sepiapterin reductase	383.57	52.48	53.2	163.083	23.02	38.2	42.45	34.5567	0.211896	-2.23857
NO01G02630.1	NO01G02630	g1883	Glycosyltransferase,family GT4	381.3	14.03	12.88	136.07	22.67	26.05	20.3	23.0067	0.16908	-2.56423
NO01G02640.1	NO01G02640	g1882	Asparaginase	380.85	7.58	3.99	130.807	5.93	9.15	6.14	7.07333	0.0540747	-4.2089
NO01G02640.3	NO01G02640	g1882	Asparaginase	378.71	0	2.34	127.017	1.41	0.92	2.6	1.64333	0.0129379	-6.27225
NO01G02700.1	NO01G02700	g1876	MGC81943 protein	374.2	33.23	26.33	144.587	38.46	39.08	30.29	35.9433	0.248594	-2.00814
NO01G02730.1	NO01G02730	g1873	inositol 5-phosphatase	373.31	1.25	0.92	125.16	0.18	1.06	0.36	0.533333	0.00426121	-7.87452
NO01G02740.1	NO01G02740	g1872	hypothetical protein AURANDRAFT_65267	370.52	15.22	12.75	132.83	21.48	16.67	15.69	17.9467	0.13511	-2.88779
NO01G02760.1	NO01G02760	/	Vacuolar protein sorting-associated protein 54	369.06	3.79	4.16	125.67	3.52	4.65	3.8	3.99	0.0317498	-4.97711
NO01G02770.1	NO01G02770	g1869	phosphatidylinositol/phosphatidylcholine transfer protein	368.29	20.04	29.02	139.117	19.85	29.54	21.68	23.69	0.170289	-2.55395
NO01G02780.1	NO01G02780	g1868	histone gene transcript 5&apos;hairpin-binding protein	367.41	25.1	23.64	138.717	33.33	33.53	28.41	31.7567	0.228932	-2.12701
NO01G02790.1	NO01G02790	g1867	Methylmalonic aciduria type A protein	366.05	15.27	9.94	130.42	13.32	7.74	14.08	11.7133	0.0898124	-3.47694
NO01G02820.1	NO01G02820	g1865	Biopterin transport-related protein BT1	358.65	11.5	8.47	126.207	12.77	6.58	5.24	8.19667	0.0649464	-3.94461
NO01G02830.1	NO01G02830	g1864	Chk2,checkpoint kinase	358.55	29.54	26.63	138.24	32.46	27.42	26.18	28.6867	0.207514	-2.26872
NO01G02900.1	NO01G02900	g1855	boron transporter 1	351.78	24.73	2.49	126.333	20.34	25.19	29.57	25.0333	0.198153	-2.33531
NO01G02910.1	NO01G02910	g1854	amidase	351.09	17.63	15.97	128.23	21.83	22.31	26.8	23.6467	0.184408	-2.43903
NO01G02920.2	NO01G02920	g1853	Soluble NSF Attachment Protein(SNAP) Receptor(SNARE)	350.32	3.32	0	117.88	1.29	1.05	1.59	1.31	0.011113	-6.49161
NO01G02920.3	NO01G02920	g1853	Soluble NSF Attachment Protein(SNAP) Receptor(SNARE)	350.09	5.39	1.83	119.103	3	6.1	5.22	4.77333	0.0400772	-4.64107
NO01G02920.4	NO01G02920	g1853	Soluble NSF Attachment Protein(SNAP) Receptor(SNARE)	349.65	3.76	5.52	119.643	5.88	4.44	3.59	4.63667	0.0387541	-4.68951
NO01G02940.1	NO01G02940	/	Zn(2)-C6 fungal-type DNA-binding domain protein	348.36	31.21	40.48	140.017	10.68	9.94	14.68	11.7667	0.0840376	-3.57282
NO01G02970.1	NO01G02970	g1849	PREDICTED: similar to ZCCHC17 protein	347.79	8.77	0	118.853	19.56	8.73	10.26	12.85	0.108116	-3.20934
NO01G03000.1	NO01G03000	g1845	pseudouridine synthase	346.89	13.57	11.43	123.963	14.1	12.46	10.51	12.3567	0.09968	-3.32655
NO01G03150.1	NO01G03150	g1831	proliferation-associated protein 2G4	336.02	3.79	0	113.27	12.38	0	0.22	4.2	0.0370795	-4.75323
NO01G03150.2	NO01G03150	g1831	proliferation-associated protein 2G4	335.81	1.77	6.42	114.667	5.71	5.12	6.37	5.73333	0.05	-4.32193
NO01G03200.1	NO01G03200	g1826	flagellar associated protein	331.83	0.73	0.23	110.93	0.39	1.17	0.2	0.586667	0.00528862	-7.56289
NO01G03220.1	NO01G03220	g1824	Cytosolic 5\&apos;-nucleotidase III-like protein A(cN-III-like protein A)	331.46	36.53	32.25	133.413	23.04	13.73	18.48	18.4167	0.138042	-2.85682
NO01G03240.2	NO01G03240	g1823	dehydrogenase	329.66	5.48	5.79	113.643	10.84	14.09	4.24	9.72333	0.0855601	-3.54692
NO01G03340.1	NO01G03340	g1813	tRNA-splicing endonuclease subunit Sen2	323	20.12	20.54	121.22	15.27	18.99	20.64	18.3	0.150965	-2.72771
NO01G03380.1	NO01G03380	g1809	SpoU rRNA Methylase family	322.12	0	0	107.373	2.03	0	0	0.676667	0.006302	-7.30997
NO01G03400.1	NO01G03400	g1807	ribonuclease H2 subunit A,putative	320.47	0	0	106.823	0	2.32	2.26	1.52667	0.0142915	-6.1287
NO01G03400.2	NO01G03400	g1807	ribonuclease H2 subunit A,putative	319.86	3.34	5.31	109.503	4.24	5.29	1.26	3.59667	0.0328453	-4.92817
NO01G03410.2	NO01G03410	g1806	mitochondrial carrier protein,putative	316.58	11.34	11.01	112.977	16.47	21.12	17.51	18.3667	0.16257	-2.62086
NO01G03450.1	NO01G03450	g1801, g1802	nohit；hypothetical protein DDB_G0277321	315.31	5.04	3.72	108.023	4.2	4.45	4.79	4.48	0.0414725	-4.5917
NO01G03570.1	NO01G03570	g1790	MutL DNA mismatch repair protein	304.55	1.54	0	102.03	0.41	0	1.32	0.576667	0.00565193	-7.46704
NO01G03580.1	NO01G03580	g1789	Ca2+/calmodulin-dependent protein kinase,EF-Hand protein superfamily	303.87	14.09	14.23	110.73	2.58	5.32	4.39	4.09667	0.0369969	-4.75645
NO01G03590.1	NO01G03590	g1788, g2179	GC-rich sequence DNA-binding factor；nohit	302.7	11.67	10.2	108.19	8.79	14.11	11.65	11.5167	0.106449	-3.23177
NO01G03690.1	NO01G03690	g1777	PREDICTED: hypothetical protein	298.01	8.32	7.38	104.57	20.83	18.48	24.78	21.3633	0.204297	-2.29126
NO01G03710.2	NO01G03710	g1775	hypothetical protein COPEUT_02676	296.21	8.17	8.76	104.38	7.87	4.39	6.45	6.23667	0.0597496	-4.06493
NO01G03710.3	NO01G03710	g1775	hypothetical protein COPEUT_02676	296.08	6.04	9.92	104.013	8.4	12.96	13.62	11.66	0.112101	-3.15713
NO01G03740.2	NO01G03740	g1772	transcription factor HB-other	294.84	4.61	2.17	100.54	8.4	6.06	5.39	6.61667	0.0658113	-3.92552
NO01G03780.2	NO01G03780	g1767	20S proteasome beta subunit	293	6.35	6.58	101.977	5.22	8.8	9.7	7.90667	0.0775341	-3.68903
NO01G03950.1	NO01G03950	g1751	pyruvate dehydrogenase	282.22	8.21	9.1	99.8433	2.26	5.78	13.03	7.02333	0.0703435	-3.82944
NO01G03960.1	NO01G03960	g1750	hypothetical protein	282.15	11.35	13.64	102.38	22.62	32.29	14.18	23.03	0.224946	-2.15235
NO01G03980.1	NO01G03980	g1748	U3 small nucleolar ribonucleoprotein,putative	281.76	14.35	11.38	102.497	21.23	24.41	21.6	22.4133	0.218674	-2.19315
NO01G04110.3	NO01G04110	g1733	acetyl CoA synthetase	276.18	12.45	13.04	100.557	2.68	2.91	3.99	3.19333	0.0317566	-4.9768
NO01G04190.1	NO01G04190	g1725	plasma membrane intrinsic protein 2	273.15	25.13	23.87	107.383	24.51	28.17	27.17	26.6167	0.247866	-2.01237
NO01G04300.1	NO01G04300	g1715	hypothetical protein BATDEDRAFT_86743	266	19.62	21.49	102.37	22.91	23.96	21.77	22.88	0.223503	-2.16163
NO01G04310.1	NO01G04310	g1714	similar to retinitis pigmentosa GTPase regulator	265.95	19.17	13.78	99.6333	17.5	15.27	21.04	17.9367	0.180027	-2.47372
NO01G04330.1	NO01G04330	g1712	expressed unknown protein	265.82	12.09	10.97	96.2933	14.98	17.26	16.15	16.13	0.167509	-2.57769
NO01G04380.1	NO01G04380	g1707	Redoxin domain-containing protein	264.42	8.44	13.69	95.5167	23.53	10.39	11.32	15.08	0.157878	-2.66312
NO01G04390.1	NO01G04390	g1706	zinc finger protein	264.41	16.76	19.45	100.207	17.48	16.24	20.28	18	0.179629	-2.47691
NO01G04430.1	NO01G04430	g1702	glycine oxidase ThiO	262.37	18.39	14.88	98.5467	19.15	9.93	18.25	15.7767	0.160093	-2.64301
NO01G04460.1	NO01G04460	g1699	GI17469	261.26	22.43	28.1	103.93	20.36	14.67	14.36	16.4633	0.158408	-2.65828
NO01G04490.1	NO01G04490	g1696	Peroxisomal membrane 22 kDa(Mpv17/PMP22) family protein	260.51	0	0	86.8367	0	16.26	0	5.42	0.062416	-4.00194
NO01G04670.1	NO01G04670	g1678	delta-4 fatty acid desaturase	256.98	158.8	117.74	177.84	33.9	43.8	29.68	35.7933	0.201267	-2.31282
NO01G04680.1	NO01G04680	g1676, g1677	Heat shock protein 40 like protein；Heat shock protein 40 like protein	256.66	3.63	5.67	88.6533	4.35	1.93	2.45	2.91	0.0328245	-4.92908
NO01G04710.1	NO01G04710	g1673	2-oxoacid dehydrogenases acyltransferase	254.99	46.23	32.53	111.25	25.22	25.31	25.76	25.43	0.228584	-2.1292
NO01G04750.2	NO01G04750	g1669	glycerol-3-phosphate dehydrogenase	253.42	8.66	21.99	94.69	38.98	18.81	7.91	21.9	0.231281	-2.11228
NO01G04900.1	NO01G04900	g1654	MEKHLA domain-containing protein	248.1	18.32	14.85	93.7567	21.98	21.5	21.79	21.7567	0.232055	-2.10746
NO01G05060.2	NO01G05060	g1633, g1634	aminocarboxymuconate-semialdehyde decarboxylase,putative；nohit	243.47	8.65	2.75	84.9567	6.21	3.1	4.65	4.65333	0.054773	-4.19039
NO01G05070.1	NO01G05070	g1632	deoxycytidylate deaminase	242.31	4.08	2.77	83.0533	11.89	11.26	8.36	10.5033	0.126465	-2.98319
NO01G05070.2	NO01G05070	g1632	deoxycytidylate deaminase	241.94	20.82	21.32	94.6933	13.91	16.75	21.34	17.3333	0.183047	-2.44971
NO01G05100.1	NO01G05100	/	Origin recognition complex subunit 4	238.52	19.1	26.19	94.6033	14.45	14.55	16.06	15.02	0.158768	-2.65501
NO01G05120.1	NO01G05120	g1626	small ubiquitin-like modifier	238.18	11.16	8.83	86.0567	17.47	14.55	13.77	15.2633	0.177364	-2.49522
NO01G05140.1	NO01G05140	g1624	putative alpha mannosyltransferase	236.48	0	0	78.8267	0	0.83	2.21	1.01333	0.0128552	-6.2815
NO01G05140.2	NO01G05140	g1624	putative alpha mannosyltransferase	236.21	12.31	12.39	86.97	15.18	15.48	17.62	16.0933	0.185045	-2.43405
NO01G05190.1	NO01G05190	g1620	hypothetical protein LOC553748	234.08	0.15	0	78.0767	0.74	1.35	1.41	1.16667	0.0149426	-6.06443
NO01G05200.1	NO01G05200	g1619	D-lactate dehydrogenase	234	15.33	6.43	85.2533	0.22	15.19	0	5.13667	0.0602518	-4.05285
NO01G05220.1	NO01G05220	g1617	long chain acyl-CoA synthetase	233.8	13.41	12.69	86.6333	10.87	17.04	11.72	13.21	0.152482	-2.71329
NO01G05230.1	NO01G05230	/	Bacterial Fmu (Sun)/eukaryotic nucleolar NOL1/Nop2p	233.24	15.89	12.08	87.07	18.79	22.17	19.44	20.1333	0.231232	-2.11259
NO01G05240.1	NO01G05240	g1616	carotenoid oxygenase	233.24	1.28	1.14	78.5533	0	7.24	0.52	2.58667	0.0329288	-4.92451
NO01G05260.1	NO01G05260	g1615	fatty acid elongase	231.79	0.77	0.99	77.85	1.43	3.68	2.78	2.63	0.0337829	-4.88756
NO01G05320.1	NO01G05320	g1610	hypothetical protein SINV_14369	229.03	0.48	0.58	76.6967	2.29	2.3	2.89	2.49333	0.032509	-4.94302
NO01G05350.1	NO01G05350	g1606, g1607	nohit；hypothetical protein AURANDRAFT_55284	226.62	4.49	1.6	77.57	4.75	0.74	0	1.83	0.0235916	-5.40558
NO01G05350.2	NO01G05350	g1606, g1607	nohit；hypothetical protein AURANDRAFT_55284	226.6	0.85	2.93	76.7933	0	0	5.09	1.69667	0.0220939	-5.50021
NO01G05360.1	NO01G05360	g1606, g1607	nohit；hypothetical protein AURANDRAFT_55284	225.6	2.06	3.13	76.93	0.94	1.41	2.96	1.77	0.0230079	-5.44173
NO01G05380.3	NO01G05380	g1604	ABC transporter	223.86	4.43	4.87	77.72	5.45	4.9	6.43	5.59333	0.0719677	-3.79651
NO01G05460.1	NO01G05460	/	Kti12-like protein	221.62	4.05	3.99	76.5533	6.77	7.19	5.23	6.39667	0.0835583	-3.58107
NO01G05480.1	NO01G05480	g1593	mitochondrial carrier	220.56	14.82	13.28	82.8867	12.07	12.13	15.38	13.1933	0.159173	-2.65133
NO01G05480.2	NO01G05480	g1593	mitochondrial carrier	220.08	0.39	0.35	73.6067	1.14	1.66	0.33	1.04333	0.0141744	-6.14056
NO01G05570.1	NO01G05570	/	DNA-dependent protein kinase catalytic subunit	217.5	5.6	7.68	76.9267	4.02	9.29	6.15	6.48667	0.0843227	-3.56793
NO01G05580.1	NO01G05580	g1584	DNA dependent protein kinase catalytic subunit	217.16	7.45	7.11	77.24	6.23	7.69	7.12	7.01333	0.0907992	-3.46118
NO01G05620.1	NO01G05620	g1581	leukocyte receptor cluster member 8 homolog	216.07	11.8	9.18	79.0167	16.77	14.96	15.86	15.8633	0.200759	-2.31646
NO01G05620.2	NO01G05620	g1581	leukocyte receptor cluster member 8 homolog	215.94	0	1.12	72.3533	0.7	0.64	1.98	1.10667	0.0152953	-6.03077
NO01G05630.2	NO01G05630	g1580	similar to zinc finger CCCH-type containing 12C	215.8	0	0	71.9333	0	0	8.98	2.99333	0.0416126	-4.58684
NO01G05690.1	NO01G05690	g1574	chorismate synthase	214.4	13.03	6.13	77.8533	3.57	4.77	0	2.78	0.0357082	-4.8076
NO01G05690.3	NO01G05690	g1574	chorismate synthase	213.94	11.75	7.85	77.8467	5.34	6.59	0.88	4.27	0.0548514	-4.18833
NO01G05690.4	NO01G05690	g1574	chorismate synthase	213.92	0	0	71.3067	4.49	0	0	1.49667	0.0209892	-5.57421
NO01G05700.1	NO01G05700	g2470, g2471,g1573	nohit；Serine/threonine protein kinase；conserved unknown protein	213.81	1.79	1.7	72.4333	1.64	0.72	0.86	1.07333	0.0148182	-6.07648
NO01G05730.2	NO01G05730	g2469, g1570	nohit；heat shock protein 86 family	213.74	6.6	8.95	76.43	9.49	3.02	7.43	6.64667	0.0869641	-3.52344
NO01G05740.1	NO01G05740	g2468	ubiquitin-activating enzyme E1,putative	213.66	9.68	14.29	79.21	11.93	2.17	5	6.36667	0.0803771	-3.63707
NO01G05790.2	NO01G05790	/	Ceramidase	212.33	10.01	4.98	75.7733	7.62	0	2.29	3.30333	0.0435949	-4.5197
NO01G05790.3	NO01G05790	/	Ceramidase	212.16	8.6	3.36	74.7067	0	0	0.8	0.266667	0.00356952	-8.13006
NO01G05790.5	NO01G05790	/	Ceramidase	211.08	0	0	70.36	4.55	4.91	3.09	4.18333	0.0594561	-4.07203
NO01G05790.6	NO01G05790	/	Ceramidase	211.03	2.43	0.11	71.19	0	0	3.26	1.08667	0.0152643	-6.03369
NO01G05790.7	NO01G05790	/	Ceramidase	210.66	0	2.89	71.1833	0	1.64	0	0.546667	0.0076797	-7.02473
NO01G05790.8	NO01G05790	/	Ceramidase	210.29	10.21	11.25	77.25	8.04	17.06	4.64	9.91333	0.128328	-2.96209
NO01G05840.1	NO01G05840	g1561, g1562	nohit；PREDICTED: intraflagellar transport 52 homolog	208.91	3.88	2.89	71.8933	2.52	1.26	3.36	2.38	0.0331046	-4.91682
NO01G05840.2	NO01G05840	g1561, g1562	nohit；PREDICTED: intraflagellar transport 52 homolog	208.71	3.34	15.16	75.7367	14.17	20.65	6.03	13.6167	0.17979	-2.47562
NO01G05880.2	NO01G05880	g1559	similar to GTP cyclohydrolase II	207.58	2.67	0.83	70.36	2.93	1.53	1.57	2.01	0.0285674	-5.12949
NO01G05880.3	NO01G05880	g1559	similar to GTP cyclohydrolase II	207.12	4.18	3.06	71.4533	0	4.82	0	1.60667	0.0224855	-5.47486
NO01G05880.4	NO01G05880	g1559	similar to GTP cyclohydrolase II	207.1	5.5	5.5	72.7	2.84	3.53	2.73	3.03333	0.041724	-4.58298
NO01G05890.2	NO01G05890	g1557, g1558	nohit；transcription factor NF-YA	206.55	4.2	3.03	71.26	1.59	2.76	1.51	1.95333	0.0274114	-5.18908
NO01G05940.1	NO01G05940	/	Ankyrin unc44	204.43	5.67	0	70.0333	4.13	4.69	5.13	4.65	0.066397	-3.91274
NO01G05950.1	NO01G05950	g924	flagellar associated protein	203.93	15.45	15.6	78.3267	12.41	16.08	16.33	14.94	0.19074	-2.39032
NO01G05950.2	NO01G05950	g924	flagellar associated protein	203.92	2.64	5.62	70.7267	8.9	5.34	5.21	6.48333	0.0916675	-3.44745
NO02G00020.1	NO02G00020	g338	carbon catabolite repressor protein,putative	203.42	32.61	22.73	86.2533	8.83	11.94	11.8	10.8567	0.12587	-2.99
NO02G00130.2	NO02G00130	/	Serine-threonine protein kinase-like protein	201.49	5.23	1.31	69.3433	1.57	3.71	2.88	2.72	0.0392251	-4.67208
NO02G00220.1	NO02G00220	g357	transcription factor C3H	199.8	34.71	6.58	80.3633	15.09	0	13.14	9.41	0.117093	-3.09427
NO02G00220.2	NO02G00220	g357	transcription factor C3H	199.62	2.74	0	67.4533	0	1.71	0	0.57	0.00845029	-6.88678
NO02G00330.1	NO02G00330	g366	Protein kinase domain containing protein	197.51	19.12	15.95	77.5267	6.44	7.78	5.98	6.73333	0.0868518	-3.5253
NO02G00340.1	NO02G00340	g367	hypothetical protein	197.37	0	2.7	66.69	1.55	7.27	0	2.94	0.0440846	-4.50358
NO02G00350.1	NO02G00350	g368	PREDICTED: kinesin-like protein KIFC3-like,partial	197.12	5.04	7.57	69.91	16.7	15.33	10.91	14.3133	0.204739	-2.28814
NO02G00370.1	NO02G00370	g369	similar to coiled-coil domain containing 111	196.89	8.82	2.49	69.4	5.66	2.76	2.09	3.50333	0.0504803	-4.30814
NO02G00370.2	NO02G00370	g369	similar to coiled-coil domain containing 111	196.87	4.19	1.67	67.5767	3.48	2.39	3.08	2.98333	0.0441474	-4.50153
NO02G00370.3	NO02G00370	g369	similar to coiled-coil domain containing 111	196.8	1.74	3.51	67.35	2.88	2.75	4.32	3.31667	0.0492452	-4.34387
NO02G00370.4	NO02G00370	g369	similar to coiled-coil domain containing 111	196.76	3.24	3.24	67.7467	1.42	3.87	3.43	2.90667	0.0429049	-4.54271
NO02G00410.1	NO02G00410	g374	transcription factor MYB-related	196.24	0	0	65.4133	10.34	0	9.94	6.76	0.103343	-3.27449
NO02G00430.1	NO02G00430	g376	SH2 domain containing protein	195.94	0.59	4.07	66.8667	10.47	5.55	7.41	7.81	0.1168	-3.09789
NO02G00440.1	NO02G00440	/	Sh2 domain containing protein	195.59	10.08	12.58	72.75	19.08	14.59	13.9	15.8567	0.217961	-2.19786
NO02G00470.1	NO02G00470	g380	lipoprotein	194.8	13.58	2.82	70.4	2.17	6.33	5.66	4.72	0.0670455	-3.89872
NO02G00480.1	NO02G00480	g381	PREDICTED: similar to ankyrin 2,3/unc44,partial	194.43	20.42	25.01	79.9533	13.12	12.76	13.94	13.2733	0.166014	-2.59063
NO02G00500.1	NO02G00500	g383	poly(A) binding protein	193.2	0	0	64.4	0	2.69	0	0.896667	0.0139234	-6.16635
NO02G00510.1	NO02G00510	g384	putative lipoprotein	192.93	2.28	1.7	65.6367	2.95	4.22	0.88	2.68333	0.0408816	-4.6124
NO02G00560.1	NO02G00560	g389	transcription factor MYB	191.75	10.2	10.21	70.72	5.2	3.83	7.15	5.39333	0.0762632	-3.71287
NO02G00560.3	NO02G00560	g389	transcription factor MYB	191.64	1.51	1.17	64.7733	0.46	0	0.52	0.326667	0.00504323	-7.63144
NO02G00570.1	NO02G00570	g390	rRNA methylase,putative	191.58	12.65	1.14	68.4567	9.73	19.48	9.67	12.96	0.189317	-2.40113
NO02G00600.1	NO02G00600	g393	5&apos;-AMP-activated protein kinase catalytic subunit,putative	190.96	3.13	4.77	66.2867	3.05	4.13	3.19	3.45667	0.0521472	-4.26127
NO02G00700.1	NO02G00700	g401	tubulin--tyrosine ligase-like protein 12	189.41	1.33	3.31	64.6833	0.82	3.38	7.44	3.88	0.0599845	-4.05927
NO02G00700.2	NO02G00700	g401	tubulin--tyrosine ligase-like protein 12	188.76	8.33	8.5	68.53	8.86	7.04	5.58	7.16	0.10448	-3.2587
NO02G00720.1	NO02G00720	g403	coagulation factor 5/8 type domain-containing protein	188.19	1.77	2.72	64.2267	3.62	6.06	2.73	4.13667	0.0644073	-3.95663
NO02G00720.2	NO02G00720	g403	coagulation factor 5/8 type domain-containing protein	188.15	0.37	0	62.84	4.01	1.23	2.26	2.5	0.0397836	-4.65168
NO02G00730.1	NO02G00730	g404	major facilitator superfamily transporter	188.15	5.09	9.22	67.4867	19.48	17.8	5.44	14.24	0.211005	-2.24465
NO02G00810.1	NO02G00810	g410	Nug1,nuclear ribosome-associated GTPase	186.74	10.07	3.92	66.91	0.53	6.69	13.21	6.81	0.101779	-3.2965
NO02G00850.3	NO02G00850	g415	hypothetical protein S7335_1984	186.01	2.72	1.09	63.2733	0	3.77	0.32	1.36333	0.0215467	-5.53639
NO02G00850.4	NO02G00850	g415	hypothetical protein S7335_1984	185.84	19.07	12.05	72.32	12.43	11.33	13.15	12.3033	0.170124	-2.55535
NO02G00860.1	NO02G00860	g416	hypothetical protein AURANDRAFT_32588	185.8	0.13	0.26	62.0633	1.06	1.92	2.78	1.92	0.0309361	-5.01456
NO02G00870.2	NO02G00870	g417, g418	conserved unknown protein；RNA helicase	185.43	6.09	4.26	65.26	4.45	0.71	4.91	3.35667	0.0514353	-4.2811
NO02G01050.1	NO02G01050	g435	putative periplasmic protease	183.25	40.45	40.68	88.1267	12.18	15.67	15.62	14.49	0.164422	-2.60452
NO02G01050.2	NO02G01050	g435	putative periplasmic protease	183.21	5.55	3.03	63.93	2.68	3.76	0.93	2.45667	0.0384274	-4.70172
NO02G01070.2	NO02G01070	g437	cell differentiation protein rcd1	182.61	5.66	6.35	64.8733	6.82	3.47	5.95	5.41333	0.0834447	-3.58304
NO02G01260.1	NO02G01260	/	Regulatory associated protein of mTOR	180.9	7.97	10.88	66.5833	14.91	15.68	17.5	16.03	0.240751	-2.05439
NO02G01300.1	NO02G01300	g462, g463	RNA helicase；Nicotinamide nucleotide transhydrogenase	180.33	5.11	4.37	63.27	2.35	6.42	3.62	4.13	0.0652758	-3.93731
NO02G01360.1	NO02G01360	/	Adp-ribosylation factor gtpase-activating protein agd7	179.03	5.5	1.07	61.8667	0	4.62	0.75	1.79	0.0289332	-5.11113
NO02G01420.2	NO02G01420	g471	Phosphoglycerate dehydrogenase/Phosphoserine aminotransferase	177.93	0.78	0	59.57	0	1.61	0.57	0.726667	0.0121985	-6.35715
NO02G01470.1	NO02G01470	g476	arginine/serine-rich splicing factor 6	177.26	3.47	2.37	61.0333	2.02	0	0	0.673333	0.0110322	-6.50213
NO02G01510.2	NO02G01510	g481	stearoyl-ACP desaturase	176.9	6.71	7.96	63.8567	5.51	5.95	3.27	4.91	0.076891	-3.70104
NO02G01580.1	NO02G01580	g487, g489	acyl-CoA synthetases；nohit	176.13	6.55	16.04	66.24	9.71	15.35	12.69	12.5833	0.189966	-2.39619
NO02G01580.2	NO02G01580	g487, g489	acyl-CoA synthetases；nohit	176	3.25	5.22	61.49	4.26	3.25	2.78	3.43	0.0557814	-4.16407
NO02G01930.1	NO02G01930	g521	triose or hexose phosphate/phosphate translocator	170.64	25.88	21.82	72.78	4.24	0	6.76	3.66667	0.0503801	-4.311
NO02G02030.1	NO02G02030	g531	WD repeat membrane protein	169.12	1.33	1.32	57.2567	6.2	5.54	4.55	5.43	0.0948361	-3.39842
NO02G02040.2	NO02G02040	g532	putative Ufm1-specific protease	169.08	0.9	0	56.66	0.71	0.45	0.51	0.556667	0.00982469	-6.66937
NO02G02090.2	NO02G02090	g539	dcp1-like decapping family protein	167.91	11.48	15.54	64.9767	7.25	9.95	8.08	8.42667	0.129688	-2.94689
NO02G02090.3	NO02G02090	g539	dcp1-like decapping family protein	167.69	15.51	14.21	65.8033	13.87	15.85	14.91	14.8767	0.226078	-2.14511
NO02G02210.1	NO02G02210	g550	Putative cell division cycle 20. Subunit or the Anaphase Promoting Complex	166.24	1.71	1.38	56.4433	1.14	1.68	1.91	1.57667	0.0279336	-5.16185
NO02G02290.2	NO02G02290	g559	Alpha-(1,2)-mannosyltransferase,family GT4	165.28	2.65	6.43	58.12	7.65	1.47	6.08	5.06667	0.087176	-3.51993
NO02G02350.2	NO02G02350	g565	importin alpha	164.26	5.54	5.6	58.4667	5.5	4.71	4.21	4.80667	0.0822121	-3.60451
NO02G02350.3	NO02G02350	g565	importin alpha	164.18	0.15	1.28	55.2033	0.73	0.86	0.64	0.743333	0.0134654	-6.2146
NO02G02350.4	NO02G02350	g565	importin alpha	163.88	0.31	0.3	54.83	0.12	0.13	0	0.0833333	0.00151985	-9.36186
NO02G02370.2	NO02G02370	/	Ca2: cation antiporter family	163.44	0	0.41	54.6167	1.22	0	1.42	0.88	0.0161123	-5.95569
NO02G02370.3	NO02G02370	/	Ca2: cation antiporter family	163.43	0.69	1.71	55.2767	1.09	3.05	1.38	1.84	0.0332871	-4.90889
NO02G02400.3	NO02G02400	g569	FAD dependent oxidoreductase	162.78	0.82	2.03	55.21	0.68	1.61	3.8	2.03	0.0367687	-4.76538
NO02G02560.1	NO02G02560	g585	snurportinlike protein putative	160.77	8.56	11.37	60.2333	13.94	11.29	10.45	11.8933	0.197454	-2.34041
NO02G02570.1	NO02G02570	g586	hypothetical protein SELMODRAFT_131912	160.76	1.03	0.8	54.1967	5.3	4.14	4.68	4.70667	0.0868442	-3.52543
NO02G02880.1	NO02G02880	g615	urate oxidase	155.58	57.35	38.07	83.6667	40.05	0.45	17.02	19.1733	0.229163	-2.12555
NO02G02880.2	NO02G02880	g615	urate oxidase	155.4	10.23	1.61	55.7467	3.45	3.38	5	3.94333	0.0707367	-3.8214
NO02G02900.2	NO02G02900	g617, g618	nohit；20S proteasome beta 5 subunit	155.11	1.98	7.39	54.8267	6.6	5.96	7.82	6.79333	0.123906	-3.01269
NO02G02920.1	NO02G02920	g620	glucosamine-6-phosphate isomerase,putative	154.94	23.01	18.41	65.4533	14.5	11.21	14.18	13.2967	0.203147	-2.2994
NO02G03000.1	NO02G03000	g629	cyclin dependent kinase C	154.01	9.94	8.76	57.57	8.72	9.08	7.64	8.48	0.147299	-2.76318
NO02G03130.2	NO02G03130	g642	PREDICTED: dolichol-phosphate mannosyltransferase-like isoform 1	153.04	6.99	17.71	59.2467	15.08	7.11	9.43	10.54	0.1779	-2.49086
NO02G03130.3	NO02G03130	g642	PREDICTED: dolichol-phosphate mannosyltransferase-like isoform 1	153	14.44	7.96	58.4667	11.62	16.37	13.54	13.8433	0.236773	-2.07842
NO02G03150.1	NO02G03150	g643	Ca2+-ATPas	152.94	23.82	30.06	68.94	20.38	10.49	15.79	15.5533	0.225607	-2.14812
NO02G03170.2	NO02G03170	g646	UDP-sugar transporter UST74c	152.35	1.28	2.8	52.1433	3.76	2.25	2.6	2.87	0.0550406	-4.18336
NO02G03170.3	NO02G03170	g646	UDP-sugar transporter UST74c	152.23	0	2.87	51.7	5.43	6.54	4.44	5.47	0.105803	-3.24055
NO02G03170.4	NO02G03170	g646	UDP-sugar transporter UST74c	152.08	5.8	2.78	53.5533	5.88	4.67	5.43	5.32667	0.0994647	-3.32967
NO02G03190.2	NO02G03190	g648	methylthioadenosine/S-adenosyl homocysteine nucleosidase	151.57	0	0	50.5233	0	0	1.56	0.52	0.0102923	-6.60229
NO02G03190.3	NO02G03190	g648	methylthioadenosine/S-adenosyl homocysteine nucleosidase	151.5	11.15	9.09	57.2467	9.4	10.4	7.36	9.05333	0.158146	-2.66067
NO02G03350.1	NO02G03350	g663	expressed protein	149.91	0	1.79	50.5667	6.55	10.06	3.44	6.68333	0.132169	-2.91955
NO02G03390.1	NO02G03390	g668, g669	nohit；hypothetical protein AURANDRAFT_18435	149.5	20.25	20.61	63.4533	15.52	11.32	8.41	11.75	0.185175	-2.43304
NO02G03500.2	NO02G03500	g680	Prefoldin subunit 2	148.29	1.74	2.65	50.8933	2.8	2.84	5.28	3.64	0.0715221	-3.80547
NO02G03580.2	NO02G03580	g689	CDGSH iron sulfur domain-containing protein	147.81	1.51	2.23	50.5167	3.16	2.46	3.01	2.87667	0.0569449	-4.13429
NO02G03600.1	NO02G03600	g691	glutamine synthetase	147.71	18.05	13.6	59.7867	16.73	9.69	13.92	13.4467	0.224911	-2.15258
NO02G03730.1	NO02G03730	g706	poly(A) binding protein,cytoplasmic 4-like	146.24	3.36	1.2	50.2667	4.11	3.83	5.48	4.47333	0.088992	-3.49018
NO02G03790.1	NO02G03790	/	Flagellar outer dynein arm light chain 2	145.89	2.38	2.95	50.4067	1.08	3.74	3.35	2.72333	0.0540272	-4.21017
NO02G03800.1	NO02G03800	g712	similar to Coiled-coil domain-containing protein 75(G patch domain-containing protein 11)	145.86	10.84	9.2	55.3	11.3	11.39	12.84	11.8433	0.214165	-2.2232
NO02G04050.1	NO02G04050	g736	casein kinase-like protein	143.74	0	0	47.9133	0	0	2.99	0.996667	0.0208014	-5.58717
NO02G04070.3	NO02G04070	g738	proteaseome 28 subunit	143.27	16.43	10.32	56.6733	13.8	14.24	11.39	13.1433	0.231914	-2.10834
NO02G04250.1	NO02G04250	g756	kinesinlike protein putative	141.55	0.64	0	47.3967	0.84	1.74	0	0.86	0.0181447	-5.78431
NO02G04370.1	NO02G04370	g765	ATP-dependent DNA helicase RecQ	140.42	8.47	16.14	55.01	3.09	11.59	10.97	8.55	0.155426	-2.6857
NO02G04370.2	NO02G04370	g765	ATP-dependent DNA helicase RecQ	140.38	5.35	3.79	49.84	2.65	3.21	3.67	3.17667	0.0637373	-3.97172
NO02G04500.1	NO02G04500	g773	phosphatidylinositol/phosphatidylcholine transfer protein	139.47	1.71	0.72	47.3	0	0.13	2.06	0.73	0.0154334	-6.0178
NO02G04500.2	NO02G04500	g773	phosphatidylinositol/phosphatidylcholine transfer protein	139.37	0.5	1.31	47.06	0.95	1.57	0.45	0.99	0.021037	-5.57093
NO02G04530.2	NO02G04530	g775	eukaryotic translation initiation factor 3 k subunit	138.82	1.74	0.42	46.9933	2.36	1.1	1.56	1.67333	0.0356079	-4.81166
NO02G04690.1	NO02G04690	g788	rRNA methyltransferase,putative	136.87	1.68	0	46.1833	0	4.46	0	1.48667	0.0321905	-4.95722
NO02G04700.1	NO02G04700	/	Kinase-like protein	136.69	2.16	7.23	48.6933	7.53	6.07	8.37	7.32333	0.150397	-2.73315
NO02G04810.1	NO02G04810	g798	similar to Calcium-independent phospholipase A2-gamma,C terminal part	135.43	0	0	45.1433	0	2.89	10.46	4.45	0.0985749	-3.34264
NO02G04810.2	NO02G04810	g798	similar to Calcium-independent phospholipase A2-gamma,C terminal part	135.36	2.84	6.78	48.3267	7.29	5.86	6.23	6.46	0.133674	-2.90321
NO02G04820.2	NO02G04820	g799, g800	transcription factor C2H2；zinc finger protein-like	135.09	1.26	0	45.45	2.7	0	1.38	1.36	0.029923	-5.0626
NO02G04820.4	NO02G04820	g799, g800	transcription factor C2H2；zinc finger protein-like	135	2.09	4.53	47.2067	0	6.78	0	2.26	0.0478746	-4.3846
NO02G05020.1	NO02G05020	g817	serine threonine phosphatase	132.65	27.26	15.61	58.5067	6.79	9.25	5.63	7.22333	0.123462	-3.01786
NO02G05150.2	NO02G05150	g829	methylthioribose kinase(ISS)	131.35	1.28	1.14	44.59	0.53	0	1.65	0.726667	0.0162966	-5.93928
NO02G05170.1	NO02G05170	/	phosphoadenosine phosphosulfate (PAPS) reductase family protein	131.17	0	3.16	44.7767	13.71	12.38	3.06	9.71667	0.217003	-2.20421
NO02G05350.2	NO02G05350	g847	Tyrosine Transport protein	129.54	0.86	0	43.4667	0.73	1.13	1.31	1.05667	0.0243098	-5.36232
NO02G05370.1	NO02G05370	g848	dimeric dihydrodiol dehydrogenase,putative	129.25	9.31	24.88	54.48	0	5.6	0	1.86667	0.0342633	-4.86719
NO02G05400.2	NO02G05400	g851	serine/threonine protein kinase,putative	129.09	7.84	10.84	49.2567	6.84	7.47	6.15	6.82	0.138458	-2.85248
NO02G05590.1	NO02G05590	g866	dolichyl pyrophosphate Glc1Man9GlcNAc2 alpha-1,3-glucosyltransferase	127.73	2.51	1.56	43.9333	4.31	6.04	5.56	5.30333	0.120713	-3.05034
NO02G05630.1	NO02G05630	g870	transcription factor C2H2 zinc finger protein	127.52	0	0	42.5067	0.52	0.17	0	0.23	0.00541092	-7.52991
NO02G05720.1	NO02G05720	g881	dihydrolipoamide acetyltransferase,pyruvate dehydrogenase complex component E2	126.98	14.97	10.25	50.7333	2.99	12.31	13.51	9.60333	0.18929	-2.40133
NO02G05740.1	NO02G05740	g882	transcription factor C2H2	126.9	2.05	3.36	44.1033	0.41	0.67	0	0.36	0.00816265	-6.93675
NO02G05750.1	NO02G05750	g883	putative,spindle assembly abnormal protein 6	126.58	9.46	1.63	45.89	13.36	9.79	10.02	11.0567	0.240938	-2.05326
NO02G05770.2	NO02G05770	g885	Dynamin family protein	126.39	5.39	6.67	46.15	5.12	9.37	4.58	6.35667	0.137739	-2.85999
NO02G05910.2	NO02G05910	g895	vesicle-associated membrane protein,putative	125.03	10.56	7.79	47.7933	8.55	7.73	8.89	8.39	0.175547	-2.51007
NO02G05910.3	NO02G05910	g895	vesicle-associated membrane protein,putative	124.94	3.18	5.63	44.5833	2.27	4.67	3.05	3.33	0.0746916	-3.74291
NO02G05910.4	NO02G05910	g895	vesicle-associated membrane protein,putative	124.91	3.77	6.51	45.0633	4.75	2.51	5.14	4.13333	0.0917228	-3.44658
NO02G05910.5	NO02G05910	g895	vesicle-associated membrane protein,putative	124.86	0	0	41.62	5.55	2.53	4.48	4.18667	0.100593	-3.3134
NO02G05980.1	NO02G05980	g901, g902	conserved unknown protein；nohit	123.94	0	0.99	41.6433	1.11	0.37	0.37	0.616667	0.0148083	-6.07745
NO02G06040.1	NO02G06040	/	Major facilitator superfamily domain-containing protein 1 isoform 1	123.5	39.36	27.88	63.58	19.89	14.86	9.76	14.8367	0.233354	-2.09941
NO02G06050.1	NO02G06050	g910	transcription factor MYB	123.5	0	0	41.1667	0.35	0.52	0	0.29	0.00704453	-7.14928
NO02G06110.1	NO02G06110	/	Urease	123.03	0.71	1.67	41.8033	0.02	0.78	2.9	1.23333	0.0295032	-5.08298
NO02G06110.2	NO02G06110	/	Urease	122.96	0	1.78	41.58	3.67	0	0	1.22333	0.0294212	-5.087
NO02G06210.1	NO02G06210	/	Intraflagellar transport protein 46 homolog	122.23	3.63	1.75	42.5367	5.09	5.65	2.98	4.57333	0.107515	-3.21739
NO03G00020.2	NO03G00020	g10300	beta-catenin-like protein 1	122.02	0	0	40.6733	0	0.7	0	0.233333	0.00573676	-7.44555
NO03G00090.1	NO03G00090	g10293	membrane protein	121.65	1.25	0.72	41.2067	1.18	1.22	0.63	1.01	0.0245106	-5.35045
NO03G00110.1	NO03G00110	g10291	hypothetical protein Maqu_3024	121.45	14.66	15.09	50.4	2.85	3.73	1.64	2.74	0.0543651	-4.20118
NO03G00140.1	NO03G00140	g10288	possible haloacid dehalogenase-like hydrolase family protein	121.22	0	0	40.4067	0	0	3.31	1.10333	0.0273057	-5.19465
NO03G00170.1	NO03G00170	g10285	serine protease family S54 putative	121.18	75.99	54.99	84.0533	13.38	13.39	20	15.59	0.185477	-2.43068
NO03G00190.1	NO03G00190	g10283	G-protein-coupled receptor family 3 protein 15	121.11	0	0.58	40.5633	1.08	1.45	1.01	1.18	0.0290903	-5.10332
NO03G00200.1	NO03G00200	g10282	PREDICTED: regulator of telomere elongation helicase 1 homolog	121.08	4.25	4	43.11	6.22	6.99	6.05	6.42	0.148921	-2.74738
NO03G00390.1	NO03G00390	g10262	hypothetical protein Esi_0097_0005	119.32	2.59	1.72	41.21	3.27	3.96	2.05	3.09333	0.0750627	-3.73576
NO03G00390.2	NO03G00390	g10262	hypothetical protein Esi_0097_0005	119.04	0	0	39.68	0	0.59	0	0.196667	0.00495632	-7.65652
NO03G00400.1	NO03G00400	g10261	hypothetical protein Esi_0097_0005	118.98	0.66	0	39.88	1.03	1.61	1.2	1.28	0.0320963	-4.96145
NO03G00400.2	NO03G00400	g10261	hypothetical protein Esi_0097_0005	118.94	0.32	1.45	40.2367	1.33	1.45	0.35	1.04333	0.0259299	-5.26924
NO03G00400.4	NO03G00400	g10261	hypothetical protein Esi_0097_0005	118.86	0	0	39.62	0	0	1.26	0.42	0.0106007	-6.5597
NO03G00400.5	NO03G00400	g10261	hypothetical protein Esi_0097_0005	118.83	0.53	0	39.7867	0.27	0	0	0.09	0.00226206	-8.78814
NO03G00440.1	NO03G00440	g10257	pentatricopeptide repeat-containing protein,putative	118.6	1.67	1.63	40.6333	2.49	3.87	1.59	2.65	0.0652174	-3.9386
NO03G00450.2	NO03G00450	g10256	hypothetical protein	118.54	0	1.69	40.0767	1.23	1.54	0	0.923333	0.0230392	-5.43977
NO03G00610.1	NO03G00610	/	Ku P80 DNA helicase, putative	117.08	1.14	0.26	39.4933	8.1	2.3	6.27	5.55667	0.140699	-2.82932
NO03G00630.1	NO03G00630	g10237, g10239	RNA pseudouridylate synthase domain containing 1	117.01	0	0	39.0033	4.55	4.36	5.42	4.77667	0.122468	-3.02952
NO03G00630.2	NO03G00630	g10237, g10239	RNA pseudouridylate synthase domain containing 1	117	1.16	0.84	39.6667	1.15	1.05	0	0.733333	0.0184874	-5.75731
NO03G00670.2	NO03G00670	g10234	37S ribosomal protein	116.43	5.49	6.21	42.71	6.08	6.1	3.44	5.20667	0.121907	-3.03614
NO03G00710.1	NO03G00710	g10232	serine/threonine-protein kinase PKH1	116.16	2.01	1.94	40.0367	7.22	3.12	2.41	4.25	0.106153	-3.23579
NO03G00820.1	NO03G00820	/	UDENN	115.39	1.15	1.54	39.36	3.44	4.5	3.21	3.71667	0.0944275	-3.40465
NO03G00850.2	NO03G00850	g10224, g10225	nohit；hydrolase,NUDIX family protein	115.13	15.31	15.47	48.6367	13.28	12.52	9.06	11.62	0.238914	-2.06543
NO03G00940.1	NO03G00940	g10220	beta-lactamase	114.61	0	0.86	38.49	4.33	0	3.28	2.53667	0.0659046	-3.92348
NO03G01010.2	NO03G01010	g10212	enoyl-CoA hydratase/isomerase family,putative	114.27	0	0	38.09	0.52	1.17	0.69	0.793333	0.0208279	-5.58534
NO03G01020.2	NO03G01020	g10211	glutaredoxin	114.11	2.81	0	38.9733	0.46	1.2	1.01	0.89	0.0228361	-5.45254
NO03G01020.3	NO03G01020	g10211	glutaredoxin	114.1	1.79	2.31	39.4	2.51	4.08	1.41	2.66667	0.0676819	-3.88509
NO03G01090.1	NO03G01090	g10204, g102045	hypothetical protein Esi_0058_0057；nohit	113.89	2.95	13.16	43.3333	7.01	2.27	0	3.09333	0.0713846	-3.80824
NO03G01180.2	NO03G01180	g10195	CRAL/TRIO domain containing protein	112.93	3.49	1.87	39.43	3.68	4.77	2.59	3.68	0.09333	-3.42152
NO03G01200.1	NO03G01200	g10193	hypothetical protein Tery_3214	112.82	12.27	11.52	45.5367	13.45	13.44	4.56	10.4833	0.230217	-2.11893
NO03G01390.1	NO03G01390	g10172	E3 ubiquitin-protein ligase UPL6	110.48	0	0	36.8267	2.01	1.97	4.7	2.89333	0.0785663	-3.66995
NO03G01440.2	NO03G01440	g10167	mono-or diacylglycerol acyltransferase type 2	110.13	9.64	6.14	41.97	9.89	7.23	7.54	8.22	0.195854	-2.35215
NO03G01510.1	NO03G01510	g10160	spermidine/spermine synthase	109.7	9.21	13.11	44.0067	14.14	12.05	6.76	10.9833	0.249583	-2.00241
NO03G01530.1	NO03G01530	g10158	MATE efflux family protein	109.61	8.16	8.27	42.0133	5.24	10.89	9.62	8.58333	0.2043	-2.29124
NO03G01540.1	NO03G01540	g10157	DNA repair and recombination protein RAD54	109.54	4.3	1.61	38.4833	1.77	2.37	1.01	1.71667	0.0446081	-4.48655
NO03G01550.1	NO03G01550	g10155	PREDICTED: stAR-related lipid transfer protein 9-like	109.47	7.2	7.32	41.33	3.65	4.35	4.77	4.25667	0.102992	-3.27939
NO03G01550.2	NO03G01550	g10155	PREDICTED: stAR-related lipid transfer protein 9-like	109.42	0.17	0.25	36.6133	1.89	0.42	0	0.77	0.0210306	-5.57137
NO03G01550.3	NO03G01550	g10155	PREDICTED: stAR-related lipid transfer protein 9-like	109.38	1.42	1.64	37.48	0.44	1.4	1.01	0.95	0.0253469	-5.30205
NO03G01550.4	NO03G01550	g10155	PREDICTED: stAR-related lipid transfer protein 9-like	109.26	3.57	1.59	38.14	3.48	5.11	2.82	3.80333	0.0997203	-3.32597
NO03G01570.2	NO03G01570	g10154	GlcNAc transferase	109.09	4.38	3.64	39.0367	5.65	3.41	3.76	4.27333	0.10947	-3.1914
NO03G01580.1	NO03G01580	/	Ubiquitin-associated/translation elongation factor EF1B	109.06	14.19	19.37	47.54	6.93	13.41	8.12	9.48667	0.199551	-2.32517
NO03G01620.2	NO03G01620	g10150	DNA photolyase	108.64	5.74	6.32	40.2333	5.2	2.69	5.21	4.36667	0.108534	-3.20379
NO03G01630.2	NO03G01630	g10148	dihydrolipoamide acetyltransferase	108.54	4.32	4.49	39.1167	4.85	3.81	4.04	4.23333	0.108223	-3.20792
NO03G01720.1	NO03G01720	g10141	Xylosyltransferase,family GT14	107.7	0	4.9	37.5333	2.05	6.33	2.07	3.48333	0.0928064	-3.42963
NO03G01820.1	NO03G01820	g10130	protease Do-like 9	107.39	0	8.52	38.6367	4.35	0	0.1	1.48333	0.0383919	-4.70306
NO03G01910.1	NO03G01910	g10121	Retinal pigment epithelial membrane protein	106.75	0.51	0.49	35.9167	3.07	2.97	4.17	3.40333	0.0947564	-3.39963
NO03G01980.1	NO03G01980	g10114	ribosome biogenesis pescadillo-like protein	106.53	45.01	32.03	61.19	6.86	11.14	21.55	13.1833	0.215449	-2.21458
NO03G02020.2	NO03G02020	g10109	HAD-superfamily hydrolase	106.36	11.63	4.69	40.8933	6.83	4.91	12.22	7.98667	0.195305	-2.3562
NO03G02080.1	NO03G02080	g10103	PREDICTED: protein Mis18-alpha-like	106.21	0	4.92	37.0433	7.63	5.77	2.72	5.37333	0.145055	-2.78532
NO03G02270.1	NO03G02270	/	Tbc domain-containing protein	105.35	3.31	5.47	38.0433	7.49	10.78	5.23	7.83333	0.205906	-2.27995
NO03G02320.1	NO03G02320	g10079	hypothetical protein AURANDRAFT_67743	105.13	29.5	17.42	50.6833	5.26	1.05	2.47	2.92667	0.0577442	-4.11418
NO03G02430.2	NO03G02430	g10067	WDR59 protein	104.88	2.07	0.81	35.92	0.89	1.12	1.42	1.14333	0.03183	-4.97347
NO03G02560.1	NO03G02560	g10055	esterase	104.35	52.67	39.27	65.43	14	20.78	13.81	16.1967	0.247542	-2.01426
NO03G02650.2	NO03G02650	g10047	serine protease family S09A,putative	103.83	4.77	2.57	37.0567	2.46	4.7	1.53	2.89667	0.0781686	-3.67727
NO03G02660.1	NO03G02660	g10046	pyruvate dehydrogenase kinase	103.81	3.32	8.17	38.4333	3.15	11.51	0.85	5.17	0.134519	-2.89412
NO03G02700.2	NO03G02700	g10042	alpha-1,3-mannosyltransferase	103.76	3.34	3.73	36.9433	6.15	3.61	4.82	4.86	0.131553	-2.92629
NO03G02750.2	NO03G02750	g10037	pantoate beta-alanine ligase,putative	103.54	2.23	4.97	36.9133	6.67	4.73	8.57	6.65667	0.180332	-2.47127
NO03G02790.1	NO03G02790	g927, g10033, g10032	type I fatty acid synthase,putative；non-ribosomal peptide synthetase modules；beta-ketoacyl synthase	103.41	4.88	7.68	38.6567	3.53	8.98	3.29	5.26667	0.136242	-2.87576
NO03G02800.2	NO03G02800	g10031	small subunit of nuclear cap-binding protein complex	103.39	1.88	7.75	37.6733	4.65	9.95	12.37	8.99	0.23863	-2.06715
NO03G02840.1	NO03G02840	g10027	elongation factor G,putative	103.27	16.18	5.84	41.7633	7.3	2.07	10.19	6.52	0.156118	-2.67929
NO03G02840.4	NO03G02840	g10027	elongation factor G,putative	103.17	10.16	8.19	40.5067	0	0	6.13	2.04333	0.0504444	-4.30916
NO03G02840.5	NO03G02840	g10027	elongation factor G,putative	103.16	0	0	34.3867	3.42	7.06	0	3.49333	0.10159	-3.29917
NO03G02840.6	NO03G02840	g10027	elongation factor G,putative	102.98	2.47	4.38	36.61	0.94	0	3.39	1.44333	0.0394246	-4.66476
NO03G02850.2	NO03G02850	g10026	ADP-ribosylation factor family	102.8	0	10.14	37.6467	9.27	0	0	3.09	0.082079	-3.60684
NO03G02850.4	NO03G02850	g10026	ADP-ribosylation factor family	102.69	11.37	0.68	38.2467	3.18	12.15	4.51	6.61333	0.172913	-2.53188
NO03G02870.2	NO03G02870	/	Mediator of rna polymerase ii transcription subunit 14	102.33	16.26	11.96	43.5167	7.5	1.91	15.98	8.46333	0.194485	-2.36227
NO03G02870.3	NO03G02870	/	Mediator of rna polymerase ii transcription subunit 14	102.31	0.07	8.96	37.1133	0.23	0	6.92	2.38333	0.0642177	-3.96088
NO03G02870.4	NO03G02870	g10024	PREDICTED: mediator of RNA polymerase II transcription subunit 14-like	102.3	0	12.36	38.22	5.06	3.52	5.95	4.84333	0.126722	-2.98026
NO03G02870.5	NO03G02870	g10024	PREDICTED: mediator of RNA polymerase II transcription subunit 14-like	102.25	10.61	0	37.62	6.66	2.56	0	3.07333	0.0816941	-3.61362
NO03G02870.6	NO03G02870	g10024	PREDICTED: mediator of RNA polymerase II transcription subunit 14-like	102.16	0	0	34.0533	1.82	7.93	0.19	3.31333	0.0972984	-3.36144
NO03G03040.1	NO03G03040	g10006	pleckstrin homology(PH) domain-containing protein	101.12	1.71	0	34.2767	3.65	4.2	0	2.61667	0.0763396	-3.71142
NO03G03110.2	NO03G03110	g10000	aspartate-semialdehyde dehydrogenase	100.69	0	0	33.5633	0	0	1.64	0.546667	0.0162876	-5.94008
NO03G03110.3	NO03G03110	g10000	aspartate-semialdehyde dehydrogenase	100.65	4.59	7.18	37.4733	6.53	3.86	9.87	6.75333	0.180217	-2.47219
NO03G03110.4	NO03G03110	g10000	aspartate-semialdehyde dehydrogenase	100.64	1.47	0.61	34.24	4.17	1.97	0	2.04667	0.0597741	-4.06433
NO03G03170.1	NO03G03170	g9994	phosphatidylinositol kinase(PIK-J)	100.55	0	2.98	34.51	0.68	1.24	6.47	2.79667	0.0810393	-3.62523
NO03G03310.2	NO03G03310	g9976	thioredoxin family Trp26-like protein	99.69	7.18	9.7	38.8567	9.51	4.43	7.54	7.16	0.184267	-2.44013
NO03G03320.1	NO03G03320	g9977	Peptidyl-prolyl cis-trans isomerase(rotamase)-cyclophilin family	99.66	15.64	0.27	38.5233	0	0.09	0	0.03	0.000778749	-10.3266
NO03G03330.1	NO03G03330	g9975	ef-hand domain(C-terminal) containing protein	99.57	0	0	33.19	2.41	1.38	2.88	2.22333	0.066988	-3.89995
NO03G03410.1	NO03G03410	g9706,g9705	nohit；thioredoxin-like protein	99.19	1.36	1.85	34.1333	3.11	2.52	2.44	2.69	0.0788086	-3.6655
NO03G03450.1	NO03G03450	g9711	3,4-dihydroxy-2-butanone kinase	98.93	0	0	32.9767	0	1.92	4.26	2.06	0.0624684	-4.00073
NO03G03540.2	NO03G03540	g9719	alkyl sulfatase or beta-lactamase	98.55	2.02	4.69	35.0867	3.14	1.78	3.77	2.89667	0.0825575	-3.59846
NO03G03620.2	NO03G03620	g9727	amidophosphoribosyltransferase	98.03	2.7	0.75	33.8267	3.93	4.04	2.78	3.58333	0.105932	-3.23879
NO03G03700.1	NO03G03700	g9734	haloacid dehalogenase-like hydrolase family protein	97.67	0	0	32.5567	1.28	0	0	0.426667	0.0131054	-6.2537
NO03G03710.1	NO03G03710	g9735	kynureninase	97.6	0	0	32.5333	0	3.79	4.5	2.76333	0.0849385	-3.55744
NO03G03910.1	NO03G03910	g9755	PREDICTED: lysophospholipase-like 1	96.84	5.28	3.05	35.0567	4.64	7.81	4.86	5.77	0.164591	-2.60305
NO03G04090.1	NO03G04090	g9774	MMP37like protein putative	96.19	8.77	7.56	37.5067	7.96	6.31	6.63	6.96667	0.185745	-2.42861
NO03G04160.1	NO03G04160	g9781,g1536	meiotic recombination 11；nohit	95.73	1.38	2	33.0367	4.86	3.51	4.53	4.3	0.130158	-2.94166
NO03G04200.2	NO03G04200	g9784	hypothetical protein AURANDRAFT_62694	95.59	1.05	3.76	33.4667	3.23	1.99	2.47	2.56333	0.0765936	-3.70663
NO03G04250.1	NO03G04250	g9788	transmembrane protein putative	95.47	0	0.32	31.93	0	0.67	0	0.223333	0.00699447	-7.15957
NO03G04250.2	NO03G04250	g9788	transmembrane protein putative	95.38	0.87	0	32.0833	0.29	0	1.22	0.503333	0.0156883	-5.99417
NO03G04250.3	NO03G04250	g9788	transmembrane protein putative	95.38	0	0	31.7933	0.69	0.49	0	0.393333	0.0123716	-6.33683
NO03G04310.2	NO03G04310	/	Homocysteine s-methyltransferase	95.17	2.76	2.32	33.4167	2.49	7.92	3.47	4.62667	0.138454	-2.85252
NO03G04350.1	NO03G04350	g9797	elongation factor P	94.9	0	6.85	33.9167	2.84	3.57	2.89	3.1	0.0914005	-3.45165
NO03G04420.1	NO03G04420	g9804	similar to lysophospholipase	94.18	5.09	4.29	34.52	4.17	8.8	7.14	6.70333	0.194187	-2.36448
NO03G04430.1	NO03G04430	g9805	acyl-CoA dehydrogenase	94.03	21.96	0	38.6633	1.36	0	0	0.453333	0.0117251	-6.41425
NO03G04440.3	NO03G04440	g9806	sorting and assembly machinery component 50	94.01	11.05	5.59	36.8833	0	5.82	0	1.94	0.0525983	-4.24884
NO03G04610.1	NO03G04610	/	Dynein light chain roadblock-type 2	93.33	0	0	31.11	3.76	0	4.04	2.6	0.0835744	-3.58079
NO03G04710.1	NO03G04710	g9834	FAD-linked oxidoreductase	92.89	2.39	2.56	32.6133	2.98	2.55	2.67	2.73333	0.0838103	-3.57673
NO03G04740.1	NO03G04740	g9836	Voltage-gated Ion Channel(VIC) Superfamily	92.83	0.7	0.45	31.3267	1.96	1.97	1.96	1.96333	0.0626729	-3.99601
NO03G04810.1	NO03G04810	g9848,g9847,g9846	nohit；hypothetical protein SELMODRAFT_151090；nohit	92.37	0.22	0.5	31.03	1.81	3.88	0.25	1.98	0.0638092	-3.97009
NO03G04870.1	NO03G04870	g9854	GH23772	92.11	2.78	4.88	33.2567	3.75	9.39	2.91	5.35	0.16087	-2.63603
NO03G04880.1	NO03G04880	/	Kinesin-like protein	92.11	0	0	30.7033	0.06	2.79	0	0.95	0.0309413	-5.01432
NO03G05060.1	NO03G05060	g9870	Chloride channel protein EriC	91.52	0	1.91	31.1433	2.5	0	3.92	2.14	0.0687145	-3.86324
NO03G05130.1	NO03G05130	g9880	16S rRNA m(7)G-527 methyltransferase	91.23	3.23	3.11	32.5233	2.92	1.64	0.5	1.68667	0.0518602	-4.26923
NO03G05150.1	NO03G05150	/	Formin 2 domain containing protein	91.11	1.05	0	30.72	2.9	0	1.14	1.34667	0.0438368	-4.51171
NO03G05150.2	NO03G05150	/	Formin 2 domain containing protein	91	2.69	0.44	31.3767	3.23	2.62	2.3	2.71667	0.0865824	-3.52978
NO03G05150.3	NO03G05150	/	Formin 2 domain containing protein	90.99	2.03	4.75	32.59	2.16	3.43	1.98	2.52333	0.0774266	-3.69103
NO03G05190.1	NO03G05190	g9885, g6378	hypothetical protein SORBIDRAFT_06g021700；Ubiquitin carboxyl-terminal hydrolase family protein	90.88	0	8.42	33.1	0.27	3.44	9.57	4.42667	0.133736	-2.90254
NO03G05220.1	NO03G05220	g6377, g6376	ubiquitin specific peptidase 52；PREDICTED: PAB-dependent poly(A)-specific ribonuclease subunit 2-like,partial	90.79	0	0	30.2633	0	0	0.27	0.09	0.0029739	-8.39343
NO03G05260.1	NO03G05260	g6372	Pyruvate kinase	90.62	2.97	0	31.1967	4.38	4.93	0	3.10333	0.0994764	-3.3295
NO03G05320.1	NO03G05320	/	U3 ribonucleoprotein (Utp) family protein	90.26	5.11	6.3	33.89	5.96	7.09	6.1	6.38333	0.188354	-2.40848
NO03G05340.2	NO03G05340	g6365	PREDICTED: cellulase-like	90.1	0	0	30.0333	0.65	1.31	2.84	1.6	0.0532741	-4.23042
NO03G05340.3	NO03G05340	g6365	PREDICTED: cellulase-like	90.07	0.43	0	30.1667	1.62	0	0	0.54	0.0179006	-5.80385
NO03G05370.1	NO03G05370	g6362	PREDICTED: nuclear VCP-like	89.95	11.31	8.2	36.4867	10.92	6.85	8.39	8.72	0.238991	-2.06497
NO03G05470.1	NO03G05470	g3271	similar to protein-(glutamine-N5) methyl transferase,putative	89.42	25.74	25.41	46.8567	0	10.76	0	3.58667	0.0765455	-3.70754
NO03G05570.2	NO03G05570	g3281	FAD-dependent pyridine nucleotide-disulfide oxidoreductase	88.85	5.18	5.16	33.0633	4.58	4.89	6.49	5.32	0.160903	-2.63573
NO03G05600.3	NO03G05600	g3283	lipase	88.61	10.49	5.49	34.8633	7.62	4.16	8.05	6.61	0.189597	-2.39899
NO03G05600.4	NO03G05600	g3283	lipase	88.53	6.64	7.15	34.1067	8.01	6.15	8.43	7.53	0.220778	-2.17933
NO03G05620.2	NO03G05620	g3286, g3285	similar to insulin-degrading enzyme；insulin-degrading enzyme	88.5	1.87	2.77	31.0467	3.29	3.8	2.06	3.05	0.0982392	-3.34756
NO03G05670.1	NO03G05670	g3292	serine protease family S10,putative	88.14	12.14	10.9	37.06	6.34	9.4	6.58	7.44	0.200756	-2.31649
NO03G05670.2	NO03G05670	g3292	serine protease family S10,putative	88.13	1.66	0	29.93	0	0.21	1.22	0.476667	0.015926	-5.97247
NO03G05700.1	NO03G05700	/	Choline dehydrogenase	87.97	17.8	10.66	38.81	5.28	0.07	6.37	3.90667	0.100661	-3.31242
NO03G05710.1	NO03G05710	g3296	glucose-methanol-choline oxidoreductase	87.94	10.02	0.5	32.82	6.63	8.69	1.73	5.68333	0.173167	-2.52977
NO03G05730.2	NO03G05730	g3298	dihydrodipicolinate reductase	87.83	2.23	2.5	30.8533	3.33	3.41	3.13	3.29	0.106634	-3.22927
NO03G05730.3	NO03G05730	g3298	dihydrodipicolinate reductase	87.82	3.86	3.99	31.89	3.71	3.2	2.6	3.17	0.0994042	-3.33055
NO03G05790.1	NO03G05790	g3305, g3304	hypothetical protein VAA_02466 ；nohit	87.34	2.05	1.34	30.2433	0.17	0	1.1	0.423333	0.0139976	-6.15868
NO03G05790.2	NO03G05790	g3305, g3304	hypothetical protein VAA_02466 ；nohit	87.33	0.93	1.6	29.9533	1.02	0	0	0.34	0.011351	-6.46104
NO03G05790.3	NO03G05790	g3305, g3304	hypothetical protein VAA_02466 ；nohit	87.3	0	1.16	29.4867	0	0	2.43	0.81	0.02747	-5.186
NO03G05790.4	NO03G05790	g3305, g3304	hypothetical protein VAA_02466 ；nohit	87.27	0	0	29.09	7.22	5.2	0.02	4.14667	0.142546	-2.8105
NO03G05790.6	NO03G05790	g3305, g3304	hypothetical protein VAA_02466 ；nohit	87.26	0	0.02	29.0933	0	1.79	0.15	0.646667	0.0222273	-5.49152
NO03G05790.7	NO03G05790	g3305, g3304	hypothetical protein VAA_02466 ；nohit	87.25	0.02	0	29.09	0.57	2.79	0.79	1.38333	0.0475536	-4.3943
NO03G05790.8	NO03G05790	g3305, g3304	hypothetical protein VAA_02466 ；nohit	87.23	1.03	3.8	30.6867	1.16	2.96	1.78	1.96667	0.0640886	-3.96379
NO03G05790.9	NO03G05790	g3305, g3304	hypothetical protein VAA_02466 ；nohit	87.23	0	0	29.0767	6.15	1.61	9.41	5.72333	0.196836	-2.34493
NO04G00080.1	NO04G00080	g1496	terminal flower 1	86.96	37.18	28.94	51.0267	10.15	12.04	8.73	10.3067	0.201986	-2.30767
NO04G00100.2	NO04G00100	g1493	transcription factor MYB-related	86.79	17.95	19.43	41.39	7.92	8.92	1.05	5.96333	0.144077	-2.79509
NO04G00100.3	NO04G00100	g1493	transcription factor MYB-related	86.77	3.49	2.6	30.9533	5.52	1.54	3.53	3.53	0.114043	-3.13235
NO04G00110.2	NO04G00110	g1492	translation initiation factor IF-3	86.76	3.34	6.2	32.1	7.02	7.15	9.19	7.78667	0.242575	-2.0435
NO04G00150.1	NO04G00150	g3760, g1488	nohit；periodic tryptophan protein,putative	86.27	0	0	28.7567	0	0	3.95	1.31667	0.0457865	-4.44893
NO04G00180.1	NO04G00180	g1486	kinesin-like protein	85.82	2.26	1.94	30.0067	2.13	4.06	2.46	2.88333	0.0960898	-3.37947
NO04G00200.1	NO04G00200	g1485	putative storage protein	85.77	0	1.42	29.0633	1.74	5.8	1.52	3.02	0.103911	-3.26658
NO04G00210.1	NO04G00210	/	Mak10 subunit, NatC N(Alpha)-terminal acetyltransferase	85.76	7.26	1.62	31.5467	10.34	0.65	0.57	3.85333	0.122147	-3.03331
NO04G00240.1	NO04G00240	g1482	midasin-like protein	85.66	0.47	0	28.71	0	0	0.81	0.27	0.00940439	-6.73245
NO04G00250.1	NO04G00250	/	Methionine synthase mitochondrial-like protein	85.52	1.3	0.94	29.2533	4.56	1.08	2.56	2.73333	0.0934366	-3.41987
NO04G00380.2	NO04G00380	g1468	probable AMP-binding enzyme	85.14	3.17	2.88	30.3967	3.81	3.81	2.94	3.52	0.115802	-3.11027
NO04G00410.2	NO04G00410	g1465	aspartyl/Asparaginyl beta-hydroxylase,putative	85.07	9.75	4.55	33.1233	3.11	0	7.38	3.49667	0.105565	-3.2438
NO04G00470.1	NO04G00470	g1461	MFS transporter	84.79	2.27	0	29.02	0	0.28	0	0.0933333	0.00321617	-8.28044
NO04G00490.2	NO04G00490	g1459	Protein for assembly of pre-ribosomal particles containing 18S rRNA	84.58	2.95	3.45	30.3267	4.93	3.21	0	2.71333	0.0894702	-3.48245
NO04G00530.2	NO04G00530	g1455	phosphatidylinositol phosphatase	84.39	0	1.07	28.4867	0	0	2.21	0.736667	0.0258601	-5.27313
NO04G00530.3	NO04G00530	g1455	phosphatidylinositol phosphatase	84.38	3.68	3.39	30.4833	4.21	1.71	8.31	4.74333	0.155604	-2.68405
NO04G00670.1	NO04G00670	g1443	nucleoside-diphosphate-sugar epimerase	84.12	58.63	50.29	64.3467	9.27	13.98	11.26	11.5033	0.178771	-2.48381
NO04G00680.1	NO04G00680	g1442	protein phosphatase 2C putative	84.1	1.94	3.1	29.7133	5.11	8.27	5.26	6.21333	0.209109	-2.25767
NO04G00710.2	NO04G00710	g1439	Putative ATP-dependent helicase YFR038W	83.95	0	0	27.9833	0	1.14	0	0.38	0.0135795	-6.20242
NO04G00710.4	NO04G00710	g1439	Putative ATP-dependent helicase YFR038W	83.85	1.43	0	28.4267	0	0	1.57	0.523333	0.0184099	-5.76337
NO04G01030.2	NO04G01030	g1410,g1409	nohit；conserved unknown protein	82.3	3.59	3.23	29.7067	1.34	2.07	0.97	1.46	0.0491472	-4.34675
NO04G01030.3	NO04G01030	g1410,g1409	nohit；conserved unknown protein	82.18	3.23	1.15	28.8533	0.91	0.97	0	0.626667	0.021719	-5.5249
NO04G01030.4	NO04G01030	g1410,g1409	nohit；conserved unknown protein	82.17	0.83	1.36	28.12	1.01	1.45	4.31	2.25667	0.0802513	-3.63933
NO04G01110.1	NO04G01110	g1400	transcription initiation factor TFIID subunit 1,putative	82	2.93	11.62	32.1833	7.5	8.34	3.9	6.58	0.204454	-2.29015
NO04G01230.1	NO04G01230	g1387	alpha-1,3-mannosyltransferase	81.36	5.18	4.84	30.46	6.87	4.87	6.74	6.16	0.202232	-2.30591
NO04G01260.1	NO04G01260	g1383	hypothetical protein AURANDRAFT_53364	81.29	3.06	3.35	29.2333	2.24	3.1	1.78	2.37333	0.0811859	-3.62263
NO04G01300.1	NO04G01300	g1379	PREDICTED: similar to ATP-binding cassette,sub-family G(WHITE),member 4	81.13	5.75	3.45	30.11	3.44	3.02	4.99	3.81667	0.126757	-2.97986
NO04G01340.1	NO04G01340	g1375	SEC14 cytosolic factor putative	80.98	5	3.81	29.93	0.34	6.15	0.48	2.32333	0.0776256	-3.68732
NO04G01480.1	NO04G01480	g1361	expressed unknown protein	80.49	8.72	4.23	31.1467	8.37	7.96	6.87	7.73333	0.248288	-2.00992
NO04G01620.1	NO04G01620	g1348	hypothetical protein CAEBREN_24370	79.89	0	0.6	26.83	1.06	0	0	0.353333	0.0131693	-6.24667
NO04G01640.1	NO04G01640	g1346	TPR domain-containing protein	79.81	22.27	10.31	37.4633	6.87	3.67	12.32	7.62	0.203399	-2.29762
NO04G01870.1	NO04G01870	g1325	hypothetical protein CHLNCDRAFT_137846	78.97	0	0	26.3233	1.16	0	0	0.386667	0.0146891	-6.08911
NO04G01910.1	NO04G01910	g1318, g1319	transcription factor bHLH；nohit	78.74	6.9	5.2	30.28	6.34	6.91	6.44	6.56333	0.216755	-2.20586
NO04G01960.1	NO04G01960	g1314	oxidoreductase domain-containing protein	78.49	2.58	0	27.0233	2.33	0.35	1.05	1.24333	0.0460096	-4.44192
NO04G02100.1	NO04G02100	/	Diphthamide biosynthesis	78.04	3.12	4.32	28.4933	6.14	3.62	9.1	6.28667	0.220636	-2.18026
NO04G02270.1	NO04G02270	/	Sulfotransferase	77.55	0	0.12	25.89	2.04	0	0	0.68	0.026265	-5.25072
NO04G02280.1	NO04G02280	/	Sulfotransferase	77.54	0	0	25.8467	0	2.35	0	0.783333	0.0303069	-5.04421
NO04G02290.1	NO04G02290	/	Sulfotransferase	77.47	0	0	25.8233	1.8	3.39	0	1.73	0.0669937	-3.89983
NO04G02300.1	NO04G02300	/	Sulfotransferase	77.41	0	0	25.8033	6.23	0	0	2.07667	0.0804806	-3.63522
NO04G02330.1	NO04G02330	/	Sulfotransferase	77.35	0	0.12	25.8233	12.48	0	4.65	5.71	0.221118	-2.17711
NO04G02350.1	NO04G02350	/	Sulfotransferase	77.26	0	0	25.7533	1.93	0	0	0.643333	0.0249806	-5.32305
NO04G02360.1	NO04G02360	/	Sulfotransferase	77.26	0	0	25.7533	3.57	0	0	1.19	0.0462076	-4.43573
NO04G02380.1	NO04G02380	/	Sulfotransferase	77.21	0	0	25.7367	0.8	0	0	0.266667	0.0103614	-6.59264
NO04G02390.1	NO04G02390	/	Sulfotransferase	77.21	0	0	25.7367	0	0	0.18	0.06	0.0023313	-8.74465
NO04G02400.1	NO04G02400	/	Sulfotransferase	77.18	0.14	0	25.7733	0	0	11.42	3.80667	0.147698	-2.75928
NO04G02410.1	NO04G02410	/	Sulfotransferase	77.11	0	0.12	25.7433	0	3.92	0	1.30667	0.0507575	-4.30024
NO04G02420.1	NO04G02420	/	Sulfotransferase	77.07	0	0	25.69	5.27	1.17	0	2.14667	0.0835604	-3.58104
NO04G02430.1	NO04G02430	/	Sulfotransferase	77.05	0	0	25.6833	0	0	4.25	1.41667	0.055159	-4.18026
NO04G02470.1	NO04G02470	/	Sulfotransferase	76.93	0	0.12	25.6833	0	5.03	7.27	4.1	0.159637	-2.64714
NO04G02490.1	NO04G02490	g1293	Sulfotransferase	76.87	0	0	25.6233	0	5.13	0	1.71	0.066736	-3.90539
NO04G02540.2	NO04G02540	g1290	pseudouridine synthase and archaeosine transglycosylase-like protein	76.78	4.82	2.84	28.1467	1.36	1.17	1.29	1.27333	0.0452392	-4.46628
NO04G02820.1	NO04G02820	/	Major facilitator superfamily	75.56	3.78	2.24	27.1933	4.67	4.09	4.23	4.33	0.15923	-2.65081
NO04G02820.2	NO04G02820	/	Major facilitator superfamily	75.54	0	0	25.18	0	0.8	0.96	0.586667	0.0232989	-5.42359
NO04G02880.2	NO04G02880	/	Meiosis-specific DEAD-box helicase	75.3	0	0.9	25.4	4.52	3.31	1.52	3.11667	0.122703	-3.02675
NO04G02980.2	NO04G02980	g1249	cytochrome p450	74.79	2.73	1.4	26.3067	0.49	1.85	0.66	1	0.0380132	-4.71736
NO04G02990.1	NO04G02990	g1248	N6-adenosine-methyltransferase 70 kDa subunit,putative	74.77	0	0	24.9233	0.38	0	0.2	0.193333	0.00775712	-7.01026
NO04G03120.1	NO04G03120	g1230	phospholipid-transporting ATPase DNF1	74.39	0	0.94	25.11	4.39	0	0.7	1.69667	0.0675694	-3.88749
NO04G03300.2	NO04G03300	g1207	topoisomerase	73.62	0.13	0.14	24.63	3.05	2.87	2.28	2.73333	0.110976	-3.17168
NO04G03300.3	NO04G03300	g1207	topoisomerase	73.61	5.33	7.4	28.78	3.73	4.57	4.51	4.27	0.148367	-2.75276
NO04G03340.2	NO04G03340	g1204	Peroxisomal 2,4-dienoyl-CoA reductase	73.53	1.16	3.03	25.9067	1.55	2.84	3.4	2.59667	0.100232	-3.31859
NO04G03490.1	NO04G03490	g1187	3-phosphoinositide-dependent protein kinase,putative	73.1	3.46	4.83	27.13	4.54	6.03	4.99	5.18667	0.191178	-2.38701
NO04G03550.1	NO04G03550	g1181	hypothetical protein VOLCADRAFT_63297	72.86	0	30.36	34.4067	0.93	0	23.9	8.27667	0.240554	-2.05557
NO04G03580.1	NO04G03580	g1177	GPA1,alpha subunit of a heterotrimeric G protein	72.72	0	1.83	24.85	1.53	2.74	1.6	1.95667	0.0787391	-3.66678
NO04G03620.1	NO04G03620	g1172	PREDICTED: DNA helicase homolog,partial	72.65	1.14	2.55	25.4467	2.97	3.62	2.43	3.00667	0.118156	-3.08124
NO04G03880.2	NO04G03880	g1149	transcription initiation factor	71.85	6.6	5.2	27.8833	5.54	7.92	4.2	5.88667	0.211118	-2.24388
NO04G03900.3	NO04G03900	g1147, g1146	Soluble NSF Attachment Protein(SNAP) Receptor(SNARE)；nohit	71.69	0	0	23.8967	0	0	1.99	0.663333	0.0277584	-5.17093
NO04G03950.1	NO04G03950	g1141, g1140	hsp70-interacting protein；nohit	71.16	6.45	9.95	29.1867	4.34	4.52	3.42	4.09333	0.140247	-2.83396
NO04G04140.1	NO04G04140	g1121	Probable phytol kinase,chloroplast precursor,carboxyterminal half	70.55	1.03	0	23.86	1.64	0	0	0.546667	0.0229114	-5.44779
NO04G04200.1	NO04G04200	g1114	retinol dehydrogenase,retinaldehyde reductase	70.49	2.36	2.44	25.0967	3.58	4.34	1.82	3.24667	0.129366	-2.95046
NO04G04230.1	NO04G04230	g1111	retinol dehydrogenase,retinaldehyde reductase	70.3	7.27	7.93	28.5	8.6	3.87	4.16	5.54333	0.194503	-2.36214
NO04G04260.1	NO04G04260	g1109	Aurora-like Serine/threonine protein kinase	70.27	1.41	2.14	24.6067	5.33	6.78	5.07	5.72667	0.232728	-2.10328
NO04G04370.1	NO04G04370	/	Exosome component 10	69.8	0.34	0	23.38	4.86	0	0	1.62	0.06929	-3.85121
NO04G04590.2	NO04G04590	g1075	protein phosphatase 2C,putative	68.96	0.5	1.7	23.72	0.15	1.04	0.3	0.496667	0.0209387	-5.57768
NO04G04590.3	NO04G04590	g1075	protein phosphatase 2C,putative	68.95	2.03	1.44	24.14	2.5	1.81	0.82	1.71	0.0708368	-3.81936
NO04G04710.1	NO04G04710	g1064	cathepsin-L	68.65	3.49	1.38	24.5067	5.08	5.98	3.19	4.75	0.193825	-2.36717
NO04G04800.2	NO04G04800	g1056	thioesterase-like protein	68.16	6.12	3.15	25.81	5.49	2.27	11.02	6.26	0.242542	-2.0437
NO04G04860.2	NO04G04860	g1048	TonB-like protein	67.92	10.34	9.85	29.37	5.33	5.82	6.8	5.98333	0.203723	-2.29532
NO04G04920.1	NO04G04920	g1043	cation-transporting ATPase	67.81	0.25	0.65	22.9033	1.98	1.77	1.59	1.78	0.0777179	-3.68561
NO04G05070.1	NO04G05070	g1031	WW domain containing protein	67.32	6.78	5.37	26.49	6.71	7.63	5.02	6.45333	0.243614	-2.03733
NO04G05110.2	NO04G05110	g1028	5-nucleotidase/2,3;-cyclic phosphodiesterase family esterase	67.08	13.96	15.94	32.3267	10.45	8.24	5.53	8.07333	0.249742	-2.00149
NO04G05210.1	NO04G05210	g1019	phosphatidylglycerophosphate synthase 1	66.5	0	0	22.1667	2.29	2.57	1.01	1.95667	0.0882707	-3.50192
NO04G05230.1	NO04G05230	g1017	haloacid dehalogenase-like hydrolase	66.43	2.63	4.47	24.51	2.84	4.21	4.24	3.76333	0.153543	-2.70329
NO04G05230.2	NO04G05230	g1017	haloacid dehalogenase-like hydrolase	66.4	0	1.37	22.59	1.02	0.83	0	0.616667	0.0272982	-5.19505
NO04G05230.3	NO04G05230	g1017	haloacid dehalogenase-like hydrolase	66.38	2.08	0.95	23.1367	0	0	1.28	0.426667	0.0184411	-5.76093
NO04G05270.2	NO04G05270	g6323, g1013	nohit；40S ribosomal protein S21	66.17	5.39	6.77	26.11	5.64	6.26	6.58	6.16	0.235925	-2.0836
NO05G00010.1	NO05G00010	g9670	Sulfate Permease(SulP) Family	66.11	1.92	0	22.6767	0	1.92	3.39	1.77	0.0780538	-3.67939
NO05G00010.2	NO05G00010	g9670	Sulfate Permease(SulP) Family	66.11	0	0	22.0367	2.55	0	2.32	1.62333	0.0736651	-3.76287
NO05G00010.3	NO05G00010	g9670	Sulfate Permease(SulP) Family	66.09	0	6.13	24.0733	4.82	4.2	3.21	4.07667	0.169344	-2.56197
NO05G00020.1	NO05G00020	g9669	protein involved in intra-Golgi vesicle-mediated transport	65.94	1.56	2.53	23.3433	4.82	9.12	0	4.64667	0.199058	-2.32874
NO05G00080.1	NO05G00080	g9663	transmembrane protein,putative	65.81	12.42	9.19	29.14	5.42	6.25	2	4.55667	0.156372	-2.67695
NO05G00080.3	NO05G00080	g9663	transmembrane protein,putative	65.74	3.57	6.63	25.3133	4.9	4.77	4.4	4.69	0.185278	-2.43224
NO05G00090.1	NO05G00090	g9662	Cellulase 2;endo-1,4-beta-glucanase	65.69	14.86	9.77	30.1067	5.16	6.94	10.25	7.45	0.247453	-2.01477
NO05G00120.1	NO05G00120	g9657	hypothetical protein CHLNCDRAFT_136403	65.53	0	0	21.8433	0.56	0.72	0	0.426667	0.019533	-5.67794
NO05G00120.2	NO05G00120	g9657	hypothetical protein CHLNCDRAFT_136403	65.35	0	0.34	21.8967	0.11	7.36	5.38	4.28333	0.195616	-2.35391
NO05G00120.3	NO05G00120	g9657	hypothetical protein CHLNCDRAFT_136403	65.34	0	0	21.78	0.49	0	0	0.163333	0.00749923	-7.05904
NO05G00120.4	NO05G00120	g9657	hypothetical protein CHLNCDRAFT_136403	65.33	0.25	0	21.86	0	0	0.82	0.273333	0.0125038	-6.32149
NO05G00120.5	NO05G00120	g9657	hypothetical protein CHLNCDRAFT_136403	65.31	0.97	0	22.0933	0.44	0.27	0	0.236667	0.0107121	-6.54461
NO05G00130.2	NO05G00130	g9656	potassium channel homolog	65.27	0	1.78	22.35	0	1.14	1.11	0.75	0.033557	-4.89724
NO05G00170.1	NO05G00170	g9650, g9649	PREDICTED: similar to DEAD/H box polypeptide 36 protein；nohit	65.14	0	0.01	21.7167	3.55	0	4.25	2.6	0.119724	-3.06222
NO05G00200.4	NO05G00200	g9647	multidrug resistance pump,putative	65.02	0	0.69	21.9033	1.17	4.85	2.71	2.91	0.132856	-2.91206
NO05G00630.2	NO05G00630	g9604	similar to ATP-binding cassette,sub-family B(MDR/TAP),member 10	64.09	2.16	3.36	23.2033	2.56	1.63	3.44	2.54333	0.109611	-3.18954
NO05G00700.1	NO05G00700	g9598,g9597	nohit；predicted HD phosphohydrolase family protein	63.93	12.7	6.8	27.81	0	5.59	0	1.86333	0.0670023	-3.89965
NO05G00710.1	NO05G00710	g9596	hypothetical protein Esi_0084_0059	63.92	0	0.16	21.36	0.4	0.92	0.96	0.76	0.0355805	-4.81277
NO05G00720.1	NO05G00720	g9595	Pre-mRNA processing ribonucleoprotein,binding region;NOSIC	63.91	2.47	2.25	22.8767	3.35	2.78	3.7	3.27667	0.143232	-2.80358
NO05G00740.1	NO05G00740	g9593,g8260	nohit；conserved unknown protein	63.88	5.39	2.27	23.8467	4.59	5.7	4.62	4.97	0.208415	-2.26247
NO05G00870.2	NO05G00870	g9583	endothelial monocyte-activating polypeptide II precursor pro-EMAP II family protein	63.65	0.95	2.83	22.4767	0	1.49	3.52	1.67	0.0742993	-3.75051
NO05G00880.2	NO05G00880	g9582	WD40 repeat-containing protein	63.63	5.88	0.56	23.3567	2.78	1.39	4.75	2.97333	0.127301	-2.97368
NO05G00970.1	NO05G00970	g9573	beta-ketoacyl synthase	63.38	0	0	21.1267	0	0.44	0	0.146667	0.00694225	-7.17038
NO05G00970.2	NO05G00970	g9573	beta-ketoacyl synthase	63.36	1.41	1.37	22.0467	1.6	1.4	2.5	1.83333	0.0831569	-3.58802
NO05G01010.2	NO05G01010	g9568,g9111	26S proteasome regulatory subunit S3,putative；nohit	63.18	6.94	4.44	24.8533	6.35	5.6	6.04	5.99667	0.241282	-2.05121
NO05G01270.1	NO05G01270	g9548	RNA binding motif protein 14	62.55	0	0	20.85	3.91	0	0	1.30333	0.06251	-3.99977
NO05G01360.1	NO05G01360	g9538	sucrose proton symporter	62.26	0.02	1.63	21.3033	0.38	2.85	0	1.07667	0.0505398	-4.30644
NO05G01370.2	NO05G01370	/	Vesicle transport protein, Use1	62.22	2.27	0	21.4967	0.74	1.68	2.49	1.63667	0.0761358	-3.71528
NO05G01480.2	NO05G01480	g9528	novel protein containing an Inosine-uridine preferring nucleoside hydrolase domain	61.91	10.35	4.61	25.6233	8.45	5.82	2.38	5.55	0.216599	-2.2069
NO05G01620.1	NO05G01620	g9514	light harvesting complex protein 3	61.52	0	4.57	22.03	0	0	1.93	0.643333	0.0292026	-5.09776
NO05G01700.1	NO05G01700	g9506	leucine-rich repeat-containing protein	61.27	2.63	3.13	22.3433	1.72	2.64	2.55	2.30333	0.103088	-3.27805
NO05G01870.1	NO05G01870	g9488	PREDICTED: intraflagellar transport protein 57 homolog	60.75	2.66	0	21.1367	1.6	1.86	3.9	2.45333	0.11607	-3.10693
NO05G01980.2	NO05G01980	g9477	actin-like protein	60.48	4.22	1.53	22.0767	4.96	3.52	4.44	4.30667	0.195078	-2.35788
NO05G02010.1	NO05G02010	g9474	metal-dependent hydrolase	60.43	3.2	4.04	22.5567	3.2	2.59	4.48	3.42333	0.151766	-2.72008
NO05G02170.2	NO05G02170	g9461	sulfatase-like protein	59.94	2.26	0.87	21.0233	0.61	1.5	3.13	1.74667	0.0830823	-3.58932
NO05G02170.3	NO05G02170	g9461	sulfatase-like protein	59.89	1.08	1.73	20.9	4.62	4.58	4.66	4.62	0.221053	-2.17754
NO05G02200.3	NO05G02200	g9458	hypothetical protein DDB_G0279155	59.74	1.37	0	20.37	0	0.37	0.7	0.356667	0.0175094	-5.83573
NO05G02200.4	NO05G02200	g9458	hypothetical protein DDB_G0279155	59.74	0	3.75	21.1633	5.26	4.11	4.56	4.64333	0.219405	-2.18833
NO05G02200.6	NO05G02200	g9458	hypothetical protein DDB_G0279155	59.72	0	0	19.9067	0.33	0	0.4	0.243333	0.0122237	-6.35417
NO05G02290.3	NO05G02290	g9448	3-hydroxyisobutyryl-CoA hydrolase,mitochondrial precursor	59.48	1.22	0	20.2333	1.95	5.06	1.1	2.70333	0.133608	-2.90392
NO05G02300.2	NO05G02300	g9447	Coatomer protein complex,gamma sub-unit	59.47	2.06	0	20.51	2.54	1.5	2.23	2.09	0.101902	-3.29475
NO05G02810.1	NO05G02810	g9396	DMT family transporter: drug/metabolite	57.65	0.62	0	19.4233	0.58	0.52	0.29	0.463333	0.0238545	-5.3896
NO05G03080.2	NO05G03080	g9371	DNAdirected RNA polymerase I putative	56.91	2.26	3.07	20.7467	2.91	2.74	3.42	3.02333	0.145726	-2.77867
NO05G03350.1	NO05G03350	g9342	PREDICTED: putative glycerol-3-phosphate transporter 3-like	56.24	2.21	3.06	20.5033	3.63	3.45	3.67	3.58333	0.174768	-2.51648
NO05G03570.1	NO05G03570	/	Nxn protein	55.78	0.19	4.62	20.1967	0	3.83	0	1.27667	0.0632118	-3.98366
NO05G03860.1	NO05G03860	g9296	ubiquinone biosynthesis protein COQ9	54.83	10.47	0	21.7667	0.27	12.68	0	4.31667	0.198315	-2.33413
NO05G03930.1	NO05G03930	g9289	eukaryotic translation initiation factor 2-alpha kinase,putative	54.62	0	0	18.2067	2.59	0	0.45	1.01333	0.0556573	-4.16729
NO05G04710.2	NO05G04710	g9209	60S ribosomal export protein NMD3 putative	52.98	0	0.63	17.87	1.17	0.24	0.76	0.723333	0.0404775	-4.62674
NO05G04750.2	NO05G04750	g9204	Soluble NSF Attachment Protein(SNAP) Receptor(SNARE)	52.89	3.39	1.86	19.38	1.44	3.43	3.17	2.68	0.138287	-2.85426
NO05G04760.2	NO05G04760	g9203	PREDICTED: ABC membrane transporter-like	52.86	0	2.36	18.4067	0	0.74	0.78	0.506667	0.0275263	-5.18305
NO05G04800.2	NO05G04800	g9200	methyltransferase-like	52.77	1.43	1.63	18.61	3.36	4.27	0.63	2.75333	0.147949	-2.75683
NO05G04800.3	NO05G04800	g9200	methyltransferase-like	52.77	0	0.57	17.78	1.43	0.73	1.72	1.29333	0.0727409	-3.78109
NO05G04910.2	NO05G04910	g9189	channel voltage activated chloride channel	52.47	3.26	6.44	20.7233	6.57	1.45	5.49	4.50333	0.217307	-2.20219
NO05G05160.2	NO05G05160	g9163	sugar transporter,putative	51.82	1.37	1.79	18.3267	2.44	2.85	0.41	1.9	0.103674	-3.26987
NO05G05170.2	NO05G05170	g9161, g9160	nohit；glucosamine 6-phosphate synthetase	51.7	1.52	0.78	18	4.04	0	0.36	1.46667	0.0814815	-3.61738
NO05G05230.1	NO05G05230	g9157	Sua5/YciO/YrdC/YwlC family protein	51.6	1.27	1.68	18.1833	0	1.04	0	0.346667	0.0190651	-5.71292
NO05G05340.2	NO05G05340	g8267, g8266	pre-mRNA-splicing factor SYF1；XPA binding protein	51.2	0	0.88	17.36	5.35	2.64	1.94	3.31	0.190668	-2.39086
NO05G05340.3	NO05G05340	g8267, g8266	pre-mRNA-splicing factor SYF1；XPA binding protein	51.17	0.56	2.22	17.9833	1.3	0.88	0.92	1.03333	0.0574606	-4.12128
NO05G05390.2	NO05G05390	g8272	major facilitator transporter	51.01	0	0	17.0033	0	0.69	0	0.23	0.0135268	-6.20804
NO05G05390.3	NO05G05390	g8272	major facilitator transporter	50.97	2.45	9.08	20.8333	1.03	5.34	5.23	3.86667	0.1856	-2.42973
NO05G05410.1	NO05G05410	g8274	early responsive to dehydration protein	50.93	0	0	16.9767	0.3	0.2	0.1	0.2	0.0117809	-6.40741
NO06G00030.3	NO06G00030	g8305	copper amine oxidase	50.66	18.51	28.02	32.3967	6.45	3.82	7.65	5.97333	0.184381	-2.43924
NO06G00030.6	NO06G00030	g8305	copper amine oxidase	50.59	2.59	0	17.7267	4.94	8.27	0	4.40333	0.248402	-2.00925
NO06G00040.1	NO06G00040	g8302, g8303, g8304	serine carboxypeptidase,putative；nohit；Vitellogenic carboxypeptidase,putative	50.57	2.76	1.68	18.3367	3.23	3.11	3.54	3.29333	0.179604	-2.47711
NO06G00040.2	NO06G00040	g8302, g8303, g8304	serine carboxypeptidase,putative；nohit；Vitellogenic carboxypeptidase,putative	50.55	0.26	0.59	17.1333	0.16	0	0	0.0533333	0.00311284	-8.32755
NO06G00040.4	NO06G00040	g8302, g8303, g8304	serine carboxypeptidase,putative；nohit；Vitellogenic carboxypeptidase,putative	50.55	1.17	1.7	17.8067	0.87	0.76	0.68	0.77	0.0432422	-4.53142
NO06G00040.5	NO06G00040	g8302, g8303, g8304	serine carboxypeptidase,putative；nohit；Vitellogenic carboxypeptidase,putative	50.51	1.18	1.41	17.7	3.61	2.81	3.82	3.41333	0.192844	-2.3745
NO06G00160.1	NO06G00160	g8903	peptidoglycan-binding lysin domain	50.18	1.78	2.77	18.2433	3.5	4.01	3.88	3.79667	0.208113	-2.26456
NO06G00310.2	NO06G00310	/	Aldehyde oxidase 4 and Xanthine dehydrogenase	49.79	1.74	2.03	17.8533	2.29	2.17	2.79	2.41667	0.135362	-2.8851
NO06G00420.1	NO06G00420	g8317, g5365	similar to thyroid hormone receptor interactor 4 isoform 4；nohit	49.61	0	0	16.5367	0.51	0	0	0.17	0.0102802	-6.60399
NO06G00430.1	NO06G00430	g8318	putative lipopolysaccharide A protein	49.61	0.6	0.46	16.89	3.85	5.33	3.22	4.13333	0.244721	-2.03079
NO06G00430.2	NO06G00430	g8318	putative lipopolysaccharide A protein	49.59	2.18	0.66	17.4767	0.35	1.01	1.45	0.936667	0.0535953	-4.22175
NO06G00460.2	NO06G00460	g8320	hypothetical protein MM_2866	49.54	3.3	2.88	18.5733	0.53	5.65	4.24	3.47333	0.187006	-2.41884
NO06G00460.3	NO06G00460	g8320	hypothetical protein MM_2866	49.46	0.8	1.71	17.3233	1.86	2.65	4.15	2.88667	0.166635	-2.58524
NO06G00470.2	NO06G00470	g8321	Lipoyl-	49.44	1.76	2.05	17.75	3.16	0	2.62	1.92667	0.108545	-3.20364
NO06G00470.3	NO06G00470	g8321	Lipoyl-	49.41	0	0	16.47	1.46	0	1.69	1.05	0.0637523	-3.97138
NO06G00540.1	NO06G00540	g8328	PREDICTED: kinesin family member 13Ba	49.23	2.44	1.77	17.8133	0.69	0.36	0.41	0.486667	0.0273204	-5.19388
NO06G00550.1	NO06G00550	/	Kinesin-like protein	49.21	0	5.1	18.1033	6.4	2.64	3.59	4.21	0.232554	-2.10436
NO06G00670.1	NO06G00670	g8341	minichromosome maintenance protein 10	49.04	0.74	1.58	17.12	1.55	0.93	1.64	1.37333	0.0802181	-3.63993
NO06G00910.1	NO06G00910	g8367	flagellar outer dynein arm-docking complex	48.39	0	0	16.13	0	0.15	0	0.05	0.00309981	-8.3336
NO06G01310.1	NO06G01310	g8405	tRNA-I(6)A37 thiotransferase enzyme MiaB	47.6	1.35	0	16.3167	0.04	0.83	0.17	0.346667	0.0212462	-5.55665
NO06G01360.2	NO06G01360	g8410, g8409	conserved hypothetical protein；nohit	47.45	0.87	0	16.1067	0	0	1.46	0.486667	0.0302152	-5.04858
NO06G01480.1	NO06G01480	g8421	E3 ubiquitin-protein ligase RAD18	47.25	8.26	4.23	19.9133	3.44	0	7.19	3.54333	0.177938	-2.49056
NO06G01820.1	NO06G01820	/	DNA polymerase	46.65	0	2.32	16.3233	4.01	3.9	4.28	4.06333	0.248928	-2.0062
NO06G01970.3	NO06G01970	g8463	beta-glucosidase	46.43	0	0	15.4767	1.01	0	0.54	0.516667	0.0333836	-4.90472
NO06G02300.1	NO06G02300	g8497	MutS protein homolog 1B MutS-like ATPases involved in mismatch repair,family 1	45.76	2.04	0.83	16.21	3.52	2.24	3.86	3.20667	0.19782	-2.33774
NO06G02440.1	NO06G02440	g8511	PF2	45.54	0	0	15.18	0.27	0	0.28	0.183333	0.0120773	-6.37156
NO06G03290.1	NO06G03290	/	Villin-like protein	44	1.65	0.32	15.3233	0.29	0.54	0.54	0.456667	0.029802	-5.06844
NO06G03560.1	NO06G03560	g8593	short chain enoyl-CoA hydratase/3-hydroxyacyl-CoA dehydrogenase	43.57	1.24	10.35	18.3867	0	1.68	0	0.56	0.0304569	-5.03709
NO06G03590.2	NO06G03590	g8596	transporter belonging to the MFS superfamily	43.47	8.42	13.74	21.8767	3.55	5.85	4.8	4.73333	0.216364	-2.20846
NO06G03600.2	NO06G03600	g8597	fumarate hydratase class II	43.44	0.61	0	14.6833	1.65	1.01	0	0.886667	0.0603859	-4.04964
NO06G03600.3	NO06G03600	g8597	fumarate hydratase class II	43.38	3.54	4.7	17.2067	0.53	3.21	0.58	1.44	0.0836885	-3.57883
NO06G03640.2	NO06G03640	g8602	hydrolase,alpha/beta fold family protein	43.32	8.12	8.57	20.0033	0.05	2.65	3.2	1.96667	0.0983169	-3.34642
NO06G03660.1	NO06G03660	g8603	glutathione S-transferase C-terminal domain-containing protein,putative	43.29	0	0.71	14.6667	0	2.52	0	0.84	0.0572727	-4.12601
NO06G03700.2	NO06G03700	g8608	serine/threonineprotein phosphatase ppe1 putative	43.2	0.52	0	14.5733	0.37	0	0.38	0.25	0.0171546	-5.86526
NO06G03710.2	NO06G03710	g8609	Aurora-like Serine/threonine protein kinase	43.18	0.97	0	14.7167	0.68	0	0.96	0.546667	0.0371461	-4.75065
NO06G03760.1	NO06G03760	g8613	Isoleucyl-tRNA Synthetase	43.09	15.82	15.74	24.8833	0.61	9.65	5.14	5.13333	0.206296	-2.27721
NO06G03790.1	NO06G03790	g8616	putative NOL1/NOP2/sun family protein	43.05	0	0	14.35	0	1.29	1.35	0.88	0.061324	-4.0274
NO06G03980.1	NO06G03980	g8637	beta-lactamase	42.75	0	0	14.25	1.04	0.6	0.42	0.686667	0.0481871	-4.37521
NO06G04000.2	NO06G04000	g8639	calcium-dependent metacaspase CDP II	42.74	4.17	1.73	16.2133	2.71	3.72	5.04	3.82333	0.235814	-2.08428
NO06G04080.1	NO06G04080	g8647	methyltransferase,putative	42.58	0	0	14.1933	1.33	0.68	0.52	0.843333	0.0594176	-4.07297
NO06G04300.2	NO06G04300	g8664	dihydroorotate dehydrogenase	42.16	4.27	1.74	16.0567	1.97	4.1	5.25	3.77333	0.235001	-2.08926
NO06G04300.3	NO06G04300	g8664	dihydroorotate dehydrogenase	42.11	0	1.15	14.42	1.63	0	1.9	1.17667	0.0815996	-3.61529
NO06G04400.2	NO06G04400	g8672	putative fructokinase	41.9	7.09	3.66	17.55	4.58	3.9	3.87	4.11667	0.234568	-2.09192
NO06G04430.2	NO06G04430	/	Coproporphyrinogen iii oxidase	41.75	0	0	13.9167	0	4.68	0	1.56	0.112096	-3.1572
NO06G04460.2	NO06G04460	g8677	expressed unknown protein	41.68	0	0	13.8933	0	0.76	0	0.253333	0.0182342	-5.77721
NO06G04480.1	NO06G04480	g8681	glycosyltransferase,putative	41.67	7.53	10.53	19.91	3.4	5.71	4.61	4.57333	0.2297	-2.12218
NO06G04520.1	NO06G04520	g8684	hypothetical protein AURANDRAFT_60729	41.58	0	0	13.86	0.68	0.71	0.14	0.51	0.0367965	-4.76429
NO06G04540.2	NO06G04540	g8687	Vesicle coat complex COPII,subunit SEC23	41.51	0.48	0	13.9967	0	0.5	0	0.166667	0.0119076	-6.39197
NO06G04540.3	NO06G04540	g8687	Vesicle coat complex COPII,subunit SEC23	41.51	1.37	0.96	14.6133	2.3	1.61	1.7	1.87	0.127965	-2.96618
NO06G04690.1	NO06G04690	/	PIF1 helicase	41.27	0	0	13.7567	0	0.31	0	0.103333	0.00751151	-7.05668
NO06G04710.1	NO06G04710	g8711	putative helicase	41.24	0.61	0	13.95	0.48	0.48	0	0.32	0.0229391	-5.44605
NO07G00020.1	NO07G00020	g6547	expressed unknown protein	41.17	0.28	0.54	13.9967	0.45	0.22	2.11	0.926667	0.0662062	-3.91689
NO07G00170.3	NO07G00170	g6572, g6570	PREDICTED: multidrug resistance-associated protein 9-like；manganese lipoxygenase	40.87	2.5	3.92	15.7633	4.02	1.72	3.95	3.23	0.204906	-2.28697
NO07G00260.2	NO07G00260	g6581	succinyl CoA transferase,putative	40.59	5.98	2.72	16.43	2.82	0.65	4.18	2.55	0.155204	-2.68776
NO07G00550.1	NO07G00550	g6609	protein kinase	40.22	3.01	3.11	15.4467	0	1.41	0.6	0.67	0.0433751	-4.52699
NO07G00550.2	NO07G00550	g6609	protein kinase	40.22	1.97	8.22	16.8033	0.59	1.4	2.07	1.35333	0.0805396	-3.63416
NO07G00660.1	NO07G00660	g6621	Cullin-associated NEDD8-dissociated protein,putative	40.08	0	1.3	13.7933	0	9.62	0	3.20667	0.232479	-2.10482
NO07G00830.1	NO07G00830	/	Dual specificity phosphatase	39.7	36.32	27.29	34.4367	6.08	11.04	4.92	7.34667	0.213338	-2.22878
NO07G00950.2	NO07G00950	g6645	ATP-binding cassette protein,putative	39.48	2.16	1.5	14.38	3.47	4.08	0.44	2.66333	0.185211	-2.43276
NO07G01270.2	NO07G01270	g6674	Cellulose synthase(UDP-forming),family GT2	39.02	0	0	13.0067	0.63	0.48	0	0.37	0.028447	-5.13558
NO07G01330.2	NO07G01330	g6680	Soluble NSF Attachment Protein(SNAP) Receptor(SNARE),Vesicle-associated membrane protein	38.89	0.54	0	13.1433	1.49	0	0.43	0.64	0.0486939	-4.36012
NO07G01330.3	NO07G01330	g6680	Soluble NSF Attachment Protein(SNAP) Receptor(SNARE),Vesicle-associated membrane protein	38.88	0.77	0.45	13.3667	1.87	2.99	0	1.62	0.121197	-3.04457
NO07G01400.1	NO07G01400	g6687	hypothetical protein Xaut_3066	38.78	0	8.94	15.9067	0	8.13	0.32	2.81667	0.177075	-2.49757
NO07G01500.2	NO07G01500	g6698	diacylglycerol acyltransferase,putative	38.57	1.92	0.84	13.7767	6.26	0.71	0	2.32333	0.168643	-2.56796
NO07G01960.4	NO07G01960	g6745	flagellar associated protein	37.91	0	3.36	13.7567	0.72	1.66	0	0.793333	0.057669	-4.11606
NO07G02160.1	NO07G02160	g6768	Ribonuclease III,putative	37.5	0	0	12.5	1.91	0	0	0.636667	0.0509333	-4.29525
NO07G02180.1	NO07G02180	g6770	aldehyde oxidase 2	37.45	4.59	9.63	17.2233	0.78	6.49	3.56	3.61	0.209599	-2.25429
NO07G02480.1	NO07G02480	g6800	transmembrane protein 53	37.04	3.33	0	13.4567	4.13	0	1.12	1.75	0.130047	-2.94289
NO07G02480.3	NO07G02480	g6800	transmembrane protein 53	36.98	9.76	7.95	18.23	2.78	3.55	3.78	3.37	0.18486	-2.43549
NO07G02590.1	NO07G02590	/	Transcription factor e2fb	36.74	0	0	12.2467	0	3.63	0	1.21	0.0988024	-3.33931
NO07G02820.1	NO07G02820	/	ORF28R	36.24	13.48	18.2	22.64	4.7	2.2	6.2	4.36667	0.192874	-2.37427
NO07G02850.2	NO07G02850	g6834	Mitochondrial Carrier(MC) Family putative	36.17	0.61	0	12.26	1.64	1.53	0	1.05667	0.0861881	-3.53637
NO07G03060.1	NO07G03060	g6856	DNAj homolog subfamily C member	35.91	0	0	11.97	1.53	0	1.69	1.07333	0.0896686	-3.47925
NO07G03460.1	NO07G03460	g6897	protein phosphatase,putative	35.27	0	0	11.7567	7.07	0	0	2.35667	0.200454	-2.31866
NO07G03560.2	NO07G03560	g6906,g1005	DNA topoisomerase,putative；propionyl coenzyme A carboxylase(Pi-PCC1)	35.19	0	0	11.73	2.22	1.24	0	1.15333	0.0983234	-3.34632
NO07G03560.4	NO07G03560	g6906,g1005	DNA topoisomerase,putative；propionyl coenzyme A carboxylase(Pi-PCC1)	35.13	0	0.86	11.9967	0	0	0.39	0.13	0.0108363	-6.52798
NO07G03560.5	NO07G03560	g6906,g1005	DNA topoisomerase,putative；propionyl coenzyme A carboxylase(Pi-PCC1)	35.12	2.66	0	12.5933	1.52	0.41	0	0.643333	0.0510852	-4.29095
NO07G03600.1	NO07G03600	g6911	MutT-like protein	35.06	0.42	1.36	12.28	1.18	0	1.38	0.853333	0.0694897	-3.84706
NO07G03600.3	NO07G03600	g6911	MutT-like protein	35.02	0.55	0	11.8567	0	0	0.51	0.17	0.0143379	-6.12402
NO07G03710.3	NO07G03710	g6925	Rab32B,RAB family GTPase	34.9	0	2.14	12.3467	1.05	1.9	0.31	1.08667	0.088013	-3.50614
NO07G03780.1	NO07G03780	g6932	magnesium and cobalt transport protein CorA	34.78	5.68	4.93	15.13	2.75	3.14	2.28	2.72333	0.179996	-2.47397
NO07G03790.2	NO07G03790	g6933	CorA Metal Ion Transporter(MIT) Family	34.76	3.61	0.78	13.05	0.73	0	0	0.243333	0.0186462	-5.74497
NO07G03790.3	NO07G03790	g6933	CorA Metal Ion Transporter(MIT) Family	34.75	0	1.06	11.9367	0	1.71	0	0.57	0.047752	-4.38829
NO07G04030.1	NO07G04030	g6956	major facilitator superfamily permease	34.44	16.58	12.77	21.2633	3.71	6.06	3.29	4.35333	0.204734	-2.28818
NO07G04030.2	NO07G04030	g6956	major facilitator superfamily permease	34.44	1.38	0	11.94	0	0.64	0	0.213333	0.0178671	-5.80655
NO07G04110.1	NO07G04110	g6966	S-layer domain protein	34.34	0	0.08	11.4733	0.3	0	0	0.1	0.00871586	-6.84214
NO07G04560.3	NO07G04560	g7006, g7005	nohit；Vesicle coat complex COPI,epsilon subunit	33.56	0	1.13	11.5633	1.71	2.03	1.62	1.78667	0.154511	-2.69421
NO07G04620.1	NO07G04620	g7012	Cyclin B1	33.45	1.12	0.72	11.7633	0.72	1.4	1.73	1.28333	0.109096	-3.19633
NO07G04640.1	NO07G04640	g7013	Serine/threonine protein kinase	33.39	1.08	5.36	13.2767	0	0	7.18	2.39333	0.180266	-2.4718
NO07G04660.1	NO07G04660	g7016	major facilitator superfamily transporter	33.35	0	0	11.1167	0	0.65	0	0.216667	0.0194903	-5.6811
NO08G00080.1	NO08G00080	g3254	serine/threonine protein kinase putative	33.19	1.24	3.76	12.73	1.91	3.26	0	1.72333	0.135376	-2.88496
NO08G00140.2	NO08G00140	g3245	3-demethylubiquinone-9 3-methyltransferase	33.12	0	7.32	13.48	4.21	0	1.42	1.87667	0.139219	-2.84458
NO08G00180.2	NO08G00180	g3241	premRNAsplicing factor 18 putative	33.06	3.05	3.25	13.12	2.12	4.77	2.67	3.18667	0.242886	-2.04165
NO08G00240.2	NO08G00240	g3234	Similar to transporters,possibly for inorganic phosphate	32.99	0.88	0.99	11.62	0.42	1.01	1.26	0.896667	0.0771658	-3.69589
NO08G00250.2	NO08G00250	g3233	60S ribosomal protein L31	32.95	1.52	0.72	11.73	2.29	2.61	2.52	2.47333	0.210855	-2.24567
NO08G00280.2	NO08G00280	g3230	PREDICTED: hemK methyltransferase family member 2-like	32.88	1.94	0	11.6067	0	1.36	0	0.453333	0.039058	-4.67824
NO08G00610.1	NO08G00610	g3198	G protein-coupled receptor kinase G protein-coupled receptor kinase 2	32.45	0	0	10.8167	0	7.4	0	2.46667	0.228043	-2.13262
NO08G00620.2	NO08G00620	g3197	methyltransferase WBSCR22	32.42	0.55	0	10.99	0.48	0.44	1.74	0.886667	0.0806794	-3.63166
NO08G00890.1	NO08G00890	g3179	PREDICTED: similar to C20orf154	32.02	0	0	10.6733	0	0	0.06	0.02	0.00187383	-9.0598
NO08G00890.2	NO08G00890	g3179	PREDICTED: similar to C20orf154	31.98	0	0	10.66	0.67	0	0	0.223333	0.0209506	-5.57687
NO08G00890.3	NO08G00890	g3179	PREDICTED: similar to C20orf154	31.97	1.15	4.53	12.55	0.26	1.01	0	0.423333	0.0337317	-4.88975
NO08G00890.4	NO08G00890	g3179	PREDICTED: similar to C20orf154	31.96	0	0	10.6533	2.05	0	2.8	1.61667	0.151752	-2.72021
NO08G00970.2	NO08G00970	g3170, g3169	nohit；Serine/threonine-protein kinase CTR1	31.82	2.21	4.36	12.7967	3.58	0.73	4.92	3.07667	0.240427	-2.05633
NO08G01000.1	NO08G01000	g3167	D1LIC,cytoplasmic dynein 1 light intermediate chain	31.74	22.51	26.16	26.8033	2.13	7.31	5.62	5.02	0.18729	-2.41665
NO08G01100.1	NO08G01100	g5212	glycosyltransferase	31.6	0	0	10.5333	0.9	0	0	0.3	0.028481	-5.13386
NO08G01210.2	NO08G01210	g17	Imidazole glycerol phosphate synthase,glutamine amidotransferase subunit	31.48	0	8.33	13.27	2.85	5.34	1.48	3.22333	0.242904	-2.04154
NO08G01210.3	NO08G01210	g17	Imidazole glycerol phosphate synthase,glutamine amidotransferase subunit	31.46	2.87	3.46	12.5967	1.22	1.61	2.44	1.75667	0.139455	-2.84213
NO08G01310.1	NO08G01310	g25	mitochondrial substrate carrier family protein	31.37	8.63	5.56	15.1867	2.81	4.67	1.85	3.11	0.204785	-2.28782
NO08G01310.2	NO08G01310	g25	mitochondrial substrate carrier family protein	31.36	0.59	2.34	11.43	1.09	0	2.7	1.26333	0.110528	-3.17752
NO08G01530.3	NO08G01530	g47	hypothetical protein VOLCADRAFT_97397	30.96	0	1.96	10.9733	2.93	1.71	1.28	1.97333	0.17983	-2.4753
NO08G01540.1	NO08G01540	g48, g49, g50	nohit；copine,putative；conserved unknown protein	30.95	5.87	3.59	13.47	1.21	1.28	1.82	1.43667	0.106657	-3.22895
NO08G02070.1	NO08G02070	g99	transcription factor MYB-related	30.31	8.99	1.19	13.4967	1.23	6.15	2.52	3.3	0.244505	-2.03207
NO08G02070.2	NO08G02070	g99	transcription factor MYB-related	30.3	1.5	3.41	11.7367	2.44	1.72	2.11	2.09	0.178074	-2.48945
NO08G02080.1	NO08G02080	g98	Serine/threonine-protein kinase CTR1	30.3	44.35	27.23	33.96	0	6.01	7.46	4.49	0.132214	-2.91905
NO08G02110.1	NO08G02110	g102	Flagellar Associated Protein	30.28	0	2.38	10.8867	0	0.56	0.89	0.483333	0.0443968	-4.4934
NO08G02420.2	NO08G02420	g132	SCO1 family protein	29.78	1.17	0	10.3167	1.61	2.08	0	1.23	0.119225	-3.06825
NO08G02420.3	NO08G02420	g132	SCO1 family protein	29.78	7.35	0.08	12.4033	0.64	0.01	1.98	0.876667	0.0706799	-3.82256
NO08G02420.4	NO08G02420	g132	SCO1 family protein	29.77	10.19	10.87	16.9433	2.72	2.4	0	1.70667	0.100728	-3.31146
NO08G02650.1	NO08G02650	g155	Kelch motif family protein	29.45	15.64	12.99	19.36	2.82	0.01	0	0.943333	0.0487259	-4.35917
NO08G02740.1	NO08G02740	g165	hypothetical protein DFA_07124	29.4	10	0	13.1333	5.79	0	1.43	2.40667	0.183249	-2.44812
NO08G02790.1	NO08G02790	g171	phospholipid-transporting ATPase 3	29.35	0	0	9.78333	0.71	0.48	0	0.396667	0.0405451	-4.62433
NO08G02790.2	NO08G02790	g171	phospholipid-transporting ATPase 3	29.34	2.65	0.31	10.7667	0.67	1.62	2.12	1.47	0.136533	-2.87268
NO08G02900.2	NO08G02900	g181, g182	nohit； mitochondrial carrier;citrate transporter	29.19	2.89	1.65	11.2433	2.36	0.93	2.13	1.80667	0.160688	-2.63767
NO08G03190.1	NO08G03190	g209	hypothetical protein BATDEDRAFT_90378	28.97	4.45	0.37	11.2633	1.64	2.15	2.5	2.09667	0.18615	-2.42546
NO08G03310.3	NO08G03310	g219	50S ribosomal protein l19-like protein	28.86	2.41	0.59	10.62	1.47	1.36	2	1.61	0.151601	-2.72165
NO08G03850.3	NO08G03850	g272	ab hydrolase superfamily protein;lysophospholipase	28.3	0	2.14	10.1467	0	0	3.33	1.11	0.109396	-3.19237
NO08G03950.1	NO08G03950	g283	hypothetical protein Tcur_2694	28.26	8.1	6.8	14.3867	3.44	4.77	0.82	3.01	0.209222	-2.2569
NO08G03950.2	NO08G03950	g283	hypothetical protein Tcur_2694	28.26	0.43	2.48	10.39	1.47	0.38	0.87	0.906667	0.0872634	-3.51848
NO08G03950.3	NO08G03950	g283	hypothetical protein Tcur_2694	28.25	4.65	5.83	12.91	0.58	0.51	2.06	1.05	0.0813323	-3.62003
NO08G04140.1	NO08G04140	g304	methyltransferase-like protein	27.96	0	0	9.32	1.58	0.7	0.44	0.906667	0.0972818	-3.36169
NO08G04140.2	NO08G04140	g304	methyltransferase-like protein	27.95	1.26	0.73	9.98	0.35	1.98	1.21	1.18	0.118236	-3.08025
NO08G04140.4	NO08G04140	g304	methyltransferase-like protein	27.92	0	0	9.30667	0.51	2.18	0.4	1.03	0.110673	-3.17562
NO08G04150.1	NO08G04150	g305, g307	predicted protein；nohit	27.89	0	0	9.29667	0	0.61	3.24	1.28333	0.138042	-2.85682
NO08G04150.3	NO08G04150	g305, g307	predicted protein；nohit	27.87	0.84	0	9.57	0.65	0	0	0.216667	0.0226402	-5.46497
NO08G04240.2	NO08G04240	g316	transmembrane protein TPARL,putative	27.76	5.57	4.45	12.5933	4.95	1.49	0.8	2.41333	0.191636	-2.38356
NO08G04280.3	NO08G04280	/	Fucose mutarotase-like protein	27.68	0.81	3.07	10.52	1.49	3.01	2.4	2.3	0.218631	-2.19343
NO08G04310.2	NO08G04310	g321,g6029	conserved unknown protein；nohit	27.6	0.81	1.07	9.82667	1.12	1.82	0.3	1.08	0.109905	-3.18567
NO08G04350.2	NO08G04350	g325	ribosomal protein S20(ISS)	27.54	0	0	9.18	1.51	1.17	2.36	1.68	0.183007	-2.45003
NO09G00170.1	NO09G00170	g4844	E3 ubiquitin-protein ligase TRIP12	27.18	0	0.65	9.27667	0.51	0.95	1.45	0.97	0.104563	-3.25755
NO09G00530.1	NO09G00530	g7537	hypothetical protein OsI_19813	26.79	0	11.67	12.82	0	8.59	0	2.86333	0.223349	-2.16263
NO09G00540.1	NO09G00540	g7538	armadillo/beta-catenin repeat family protein/U-box domain-containing protein	26.78	5.36	2.24	11.46	2.75	2.33	2.41	2.49667	0.217859	-2.19853
NO09G00540.3	NO09G00540	g7538	armadillo/beta-catenin repeat family protein/U-box domain-containing protein	26.77	2.77	2.74	10.76	0.94	1.98	1.77	1.56333	0.145291	-2.78298
NO09G00590.2	NO09G00590	g7543	flagellar associated protein	26.73	6.26	0	10.9967	1.25	3.69	0	1.64667	0.149742	-2.73945
NO09G00920.1	NO09G00920	g7577	DnaJ subfamily B protein	26.32	1.3	4.31	10.6433	1.3	3.57	1.98	2.28333	0.214532	-2.22074
NO09G01180.2	NO09G01180	g7604	Fgenesh protein 45	26.08	0.27	0	8.78333	0.43	0.71	1.07	0.736667	0.083871	-3.57568
NO09G01570.1	NO09G01570	/	Leucine carboxyl	25.59	0	0	8.53	0.43	0	0	0.143333	0.0168034	-5.8951
NO09G02020.1	NO09G02020	g7683	kinesin-like protein	25	0.76	0.99	8.91667	1.84	1.02	0.85	1.23667	0.138692	-2.85005
NO09G02800.1	NO09G02800	g7758	glycoside hydrolase family 3 domain protein	24.02	2.5	2.59	9.70333	1.86	2	1.79	1.88333	0.194091	-2.36519
NO09G03210.1	NO09G03210	g7801	MAK16-like protein RBM13	23.57	0.44	1.26	8.42333	0	0.37	0.74	0.37	0.0439256	-4.50879
NO09G03330.2	NO09G03330	g7813	potential ABC transporter	23.38	1.36	0.06	8.26667	2.3	1.25	1.42	1.65667	0.200403	-2.31902
NO09G03330.3	NO09G03330	g7813	potential ABC transporter	23.38	0	0.46	7.94667	0	0.78	0.91	0.563333	0.0708893	-3.81829
NO09G03330.4	NO09G03330	g7813	potential ABC transporter	23.36	0	0.51	7.95667	0	0.06	0	0.02	0.00251362	-8.63602
NO09G03350.1	NO09G03350	g7815	PREDICTED: similar to ADP-ribosylation factor-like 13b	23.35	0.33	0	7.89333	0	0.27	0.28	0.183333	0.0232264	-5.42809
NO09G03540.2	NO09G03540	g7831	expressed unknown protein	23.15	0.59	0.55	8.09667	0	0	4.03	1.34333	0.165912	-2.59151
NO09G03540.3	NO09G03540	g7831	expressed unknown protein	23.15	0	0	7.71667	1.91	0	2.27	1.39333	0.180562	-2.46944
NO09G03540.4	NO09G03540	g7831	expressed unknown protein	23.14	0.89	0	8.01	2.06	3.19	0	1.75	0.218477	-2.19445
NO09G03650.2	NO09G03650	g7840	p-Aminobenzoate Synthase	22.98	2.23	1.29	8.83333	1.14	0.47	2.06	1.22333	0.138491	-2.85214
NO09G03860.2	NO09G03860	g7861	Glutathione S-transferase Mu 6	22.65	2.13	2.16	8.98	2.14	2.07	2.49	2.23333	0.248701	-2.00752
NO09G03910.1	NO09G03910	g6324, g7866, g7867	cleavage and polyadenylation specificity factor CPSF30；transcription factor C3H；nohit	22.62	1.48	2.28	8.79333	0.32	1.45	0.16	0.643333	0.0731615	-3.77277
NO09G03990.1	NO09G03990	g7873, g7874	PREDICTED: mitotic checkpoint serine/threonine-protein kinase BUB1 beta；ankyrin repeat protein	22.51	1.38	1.51	8.46667	1.12	2.18	0.99	1.43	0.168898	-2.56578
NO09G04070.1	NO09G04070	/	Clavaminate synthase-like protein	22.48	0	0	7.49333	0	0.8	1.7	0.833333	0.11121	-3.16864
NO09G04080.1	NO09G04080	/	Heterogeneous nuclear	22.48	0	0	7.49333	0	0.81	0	0.27	0.036032	-4.79458
NO09G04090.1	NO09G04090	g7885	helitron helicase-like protein	22.48	2.25	1.05	8.59333	0	2.64	0	0.88	0.102405	-3.28764
NO09G04100.1	NO09G04100	g7886	methyltransferase FkbM family	22.45	1.54	2.05	8.68	1.39	2.77	0.48	1.54667	0.178187	-2.48853
NO09G04220.1	NO09G04220	g7895	hypothetical protein all5040	22.32	1.93	5.47	9.90667	2.43	3.58	0.85	2.28667	0.230821	-2.11515
NO10G00010.1	NO10G00010	g2124	glycosyltransferase	22.25	0.62	0.4	7.75667	1.71	1.82	1.5	1.67667	0.216158	-2.20984
NO10G00030.1	NO10G00030	g2127, g2128, g2129	predicted protein；nohit；putative cysteine protease	22.24	0.92	0.45	7.87	1.58	2.06	0.33	1.32333	0.168149	-2.57219
NO10G00100.3	NO10G00100	g2135	histone acetyltransferase gcn5,putative	22.2	1.17	0.87	8.08	0	1.7	2.38	1.36	0.168317	-2.57075
NO10G00120.2	NO10G00120	g2137, g8872	diacylglycerol kinase；nohit	22.17	1.13	1.05	8.11667	2.07	2.42	1.08	1.85667	0.228747	-2.12817
NO10G00190.2	NO10G00190	g2143, g6333	conserved unknown protein；nohit	22.04	2.15	2.72	8.97	0.75	2.03	2.08	1.62	0.180602	-2.46911
NO10G00270.2	NO10G00270	g2149, g3324	60S ribosomal protein L8,putative；nohit	21.99	0.72	1.14	7.95	0.9	0.36	1.54	0.933333	0.1174	-3.09049
NO10G00420.1	NO10G00420	g4517,g5366	conserved unknown protein；o-methlytransferase	21.79	0	0	7.26333	0	1.71	0.56	0.756667	0.104176	-3.2629
NO10G00460.1	NO10G00460	g4521	V-type H-ATPase subunit C	21.77	0	0	7.25667	0	0	2.08	0.693333	0.0955443	-3.38769
NO10G00560.1	NO10G00560	g4531	hypothetical protein CHLNCDRAFT_138179	21.67	1.53	0	7.73333	0	0	1.39	0.463333	0.0599138	-4.06097
NO10G00960.1	NO10G00960	g4570	transducin family protein	21.38	6.46	15.03	14.29	0	1.51	0	0.503333	0.0352228	-4.82735
NO10G01100.1	NO10G01100	/	P-loop containing nucleoside triphosphate hydrolases superfamily protein	21.29	1.26	1.78	8.11	1.73	1.8	0.38	1.30333	0.160707	-2.6375
NO10G01130.1	NO10G01130	g4585	mitochondrial carrier-like protein	21.27	0	0	7.09	0	0	0.42	0.14	0.0197461	-5.66229
NO10G01560.2	NO10G01560	g4630	hypothetical protein AURANDRAFT_70690	20.8	4.42	11.47	12.23	45.93	40.92	75.26	54.0367	4.41837	2.14351
NO10G01720.1	NO10G01720	g4647	5&apos;-nucleotidase	20.63	14.42	7.97	14.34	0	5.13	3.03	2.72	0.189679	-2.39837
NO10G02210.1	NO10G02210	g4695	transporter,putative	20.17	31.97	29.56	27.2333	113.15	123.97	91.09	109.403	4.01726	2.00621
NO10G02450.1	NO10G02450	g4717	myosin heavy chain-like protein	19.95	0	0.32	6.75667	1.07	1.07	0.28	0.806667	0.119388	-3.06627
NO10G02700.2	NO10G02700	g4739	DNA repair protein,putative	19.77	0.29	0.84	6.96667	1.38	1.41	1.78	1.52333	0.21866	-2.19324
NO10G02720.2	NO10G02720	g4741	transcription factor MYB	19.74	14.12	11.36	15.0733	2.72	4.1	2.42	3.08	0.204334	-2.291
NO10G02890.2	NO10G02890	g4757	hypothetical protein RCOM_1578820	19.58	0	0	6.52667	0	0	1.29	0.43	0.0658836	-3.92394
NO10G03320.1	NO10G03320	g4801, g4802	transcription factor MYB-related；nohit	19.2	0	0.53	6.57667	0.44	0	0.47	0.303333	0.0461227	-4.43838
NO10G03410.1	NO10G03410	g4813	aspartate semialdehyde dehydrogenase,putative	19.14	0	0	6.38	0.22	0.89	2.8	1.30333	0.204284	-2.29135
NO10G03710.1	NO10G03710	g4822	pseudouridylate synthase 7 homolog	18.87	0	1.1	6.65667	1.95	0	0	0.65	0.0976465	-3.35629
NO10G04030.2	NO10G04030	g9135	permease	18.48	1.32	0.7	6.83333	1.04	0	0	0.346667	0.0507317	-4.30097
NO10G04030.4	NO10G04030	g9135	permease	18.47	0	0	6.15667	0	0.38	0.55	0.31	0.0503519	-4.31181
NO10G04060.2	NO10G04060	g9139,g6060	origin recognition complex subunit 1；nohit	18.43	0.97	6.38	8.59333	0	2.46	2.73	1.73	0.201319	-2.31245
NO10G04060.3	NO10G04060	g9139,g6060	origin recognition complex subunit 1；nohit	18.42	0.41	0.35	6.39333	1.9	0	0	0.633333	0.0990615	-3.33553
NO10G04130.1	NO10G04130	g9147	PA-phosphatase-like phosphoesterase	18.33	0	0	6.11	0	0.73	0.59	0.44	0.0720131	-3.7956
NO11G00210.1	NO11G00210	g5200	ankyrin domain-containing protein	18.13	0.78	0.69	6.53333	0.93	0	0	0.31	0.047449	-4.39748
NO11G00450.2	NO11G00450	g5171	Rab3 GTPase-activating protein,non-catalytic subunit,distant homolog	17.88	3.93	2.8	8.20333	1.46	1.63	2.99	2.02667	0.247054	-2.0171
NO11G00750.1	NO11G00750	g5141	pentatricopeptide repeat-containing protein,putative	17.57	2.43	1.63	7.21	1.04	0	0	0.346667	0.0480814	-4.37838
NO11G00750.2	NO11G00750	g5141	pentatricopeptide repeat-containing protein,putative	17.57	1.26	0	6.27667	0.63	1.16	2.1	1.29667	0.206585	-2.27519
NO11G00750.3	NO11G00750	g5141	pentatricopeptide repeat-containing protein,putative	17.56	0.72	0.88	6.38667	1.19	0.71	0	0.633333	0.0991649	-3.33403
NO11G00920.1	NO11G00920	g5125	violaxanthin de-epoxidase-like 1	17.43	0.38	1.21	6.34	0	0.87	0.3	0.39	0.0615142	-4.02294
NO11G01060.1	NO11G01060	g5107	putative vacuolar sorting protein 35	17.3	9.22	6.65	11.0567	0.48	0	1.35	0.61	0.0551703	-4.17996
NO11G01090.1	NO11G01090	g5104	plectin-like protein	17.28	0	0	5.76	0	0.34	0	0.113333	0.0196759	-5.66742
NO11G01350.2	NO11G01350	g5080	expressed unknown protein	17.03	1.13	2.01	6.72333	0	0.95	0.93	0.626667	0.0932077	-3.42341
NO11G01570.1	NO11G01570	g5060	cysteine endopeptidase	16.82	0	0	5.60667	0	3.78	0	1.26	0.224732	-2.15372
NO11G01990.1	NO11G01990	g5017	ribulose-phosphate 3-epimerase	16.43	0.4	0	5.61	0.64	0.21	0	0.283333	0.0505051	-4.30743
NO11G02210.1	NO11G02210	g4996	eukaryotic initiation factor 4E,putative	16.17	0	0	5.39	2.85	0	0	0.95	0.176252	-2.50429
NO11G02300.1	NO11G02300	g4986	Intraflagellar Transport Protein 88	16.11	0	0	5.37	1.47	0	0	0.49	0.0912477	-3.45407
NO11G02380.1	NO11G02380	g4979	transcription factor MYB	16.04	0	0.44	5.49333	1.45	0.85	1.01	1.10333	0.20085	-2.31581
NO11G02580.2	NO11G02580	g4959	microsomal signal peptidase	15.85	0.9	1.24	5.99667	1.67	1.73	0.67	1.35667	0.226237	-2.14409
NO11G02580.3	NO11G02580	g4959	microsomal signal peptidase	15.83	0	1.84	5.89	0.95	0	0	0.316667	0.0537634	-4.21723
NO11G02900.2	NO11G02900	g4930	eukaryotic translation initiation factor 2-alpha kinase,putative	15.56	0	0	5.18667	0.42	0	0	0.14	0.0269923	-5.21131
NO11G03150.2	NO11G03150	g4907	thioredoxin-like protein,putative	15.34	0	3.03	6.12333	1.1	0	2.35	1.15	0.187806	-2.41268
NO11G03460.1	NO11G03460	g4877	scavenger receptor class B,member 2	15.03	14.38	5.11	11.5067	1.19	1.33	1.36	1.29333	0.112399	-3.1533
NO11G03460.2	NO11G03460	g4877	scavenger receptor class B,member 2	15.02	2.33	3.93	7.09333	0.7	2.43	0	1.04333	0.147086	-2.76526
NO11G03480.1	NO11G03480	/	Leucine carboxyl methyltransferase	15.01	0.75	1.02	5.59333	0	0	0.79	0.263333	0.0470799	-4.40875
NO11G03580.1	NO11G03580	/	Phosphoesterase pa-phosphatase related protein	14.92	133.75	126.7	91.79	0	5.46	10.71	5.39	0.058721	-4.08998
NO12G00020.2	NO12G00020	g5370	hormone-sensitive lipase,putative	14.88	3.63	1.24	6.58333	0.61	0	2.56	1.05667	0.160506	-2.6393
NO12G00110.4	NO12G00110	g5379	similar to Phosphoacetylglucosamine mutase(PAGM)(Acetylglucosamine phosphomutase)	14.75	0	1.59	5.44667	0.64	0.04	0	0.226667	0.0416157	-4.58673
NO12G00110.5	NO12G00110	g5379	similar to Phosphoacetylglucosamine mutase(PAGM)(Acetylglucosamine phosphomutase)	14.73	2.8	0	5.84333	0.58	0	0	0.193333	0.0330861	-4.91763
NO12G00170.1	NO12G00170	g5384	DEAD box helicase	14.69	4.63	0	6.44	0	3.98	0	1.32667	0.206004	-2.27925
NO12G00340.1	NO12G00340	g986, g5402	adhesin-like protein；nohit	14.46	3.46	1.85	6.59	1.65	1.23	0.63	1.17	0.177542	-2.49377
NO12G00890.1	NO12G00890	g5457	protein kinase,putative	14.03	1.21	0.29	5.17667	0.61	0.86	0.58	0.683333	0.132003	-2.92136
NO12G00970.1	NO12G00970	g5463	alpha/beta hydrolase	13.98	0.31	0	4.76333	0.5	0.74	0.52	0.586667	0.123163	-3.02136
NO12G01050.1	NO12G01050	g5471	phosphatidylglycerol/phosphatidylinositol transfer protein precursor	13.9	0	0	4.63333	0	0.62	0	0.206667	0.0446043	-4.48667
NO12G01060.1	NO12G01060	g5472	putative phospholipid transfer protein	13.9	0	0	4.63333	1.75	0	0	0.583333	0.125899	-2.98966
NO12G01140.2	NO12G01140	g5481	putative zinc protease	13.8	1.29	0	5.03	1.77	0.49	0.45	0.903333	0.179589	-2.47723
NO12G01190.1	NO12G01190	g5486	PREDICTED: oxalate:formate antiporter-like	13.76	1.06	0	4.94	0	0.84	0	0.28	0.0566802	-4.14101
NO12G01300.1	NO12G01300	g5497	RNA polymerase II-associated protein 3	13.66	1.66	0	5.10667	0.66	0.66	0	0.44	0.0861619	-3.53681
NO12G01430.2	NO12G01430	g5511, g5512	nohit；DEAD/DEAH box RNA helicase,putative	13.54	1.1	2.02	5.55333	0	0	0.79	0.263333	0.047419	-4.39839
NO12G02110.10	NO12G02110	g5576, g5578	nohit；pro-apoptotic serine protease nma111-like protein	13.04	1.01	0	4.68333	0	2.19	0.89	1.02667	0.219217	-2.18957
NO12G02110.9	NO12G02110	g5576, g5578	nohit；pro-apoptotic serine protease nma111-like protein	12.99	0.79	3.73	5.83667	0	1.51	0	0.503333	0.0862364	-3.53556
NO12G02890.1	NO12G02890	g5651	tRNA-dihydrouridine synthase,putative	12.46	6.32	3.78	7.52	33.91	29.44	26.95	30.1	4.00266	2.00096
NO12G03160.1	NO12G03160	g5680	Rhomboid-like protein 10	12.27	16.9	13.48	14.2167	1.02	0	0	0.34	0.0239156	-5.3859
NO12G03190.1	NO12G03190	g5683	acyltransferase	12.23	39.16	43.37	31.5867	9.48	0	7.14	5.54	0.17539	-2.51136
NO12G03850.3	NO12G03850	g5737	WD-40 repeat family protein	11.72	0.77	0.45	4.31333	0	0.39	0	0.13	0.0301391	-5.05222
NO12G03850.4	NO12G03850	g5737	WD-40 repeat family protein	11.69	1.25	0	4.31333	0.32	0.8	0	0.373333	0.0865533	-3.53027
NO12G03910.1	NO12G03910	g5742	putative transcription antitermination protein	11.67	0	0	3.89	0	0.96	0	0.32	0.0822622	-3.60363
NO12G04000.2	NO12G04000	g5750	equilibrative nucleoside transporter	11.52	2.28	2.59	5.46333	0	1.73	2.17	1.3	0.23795	-2.07127
NO12G04000.4	NO12G04000	g5750	equilibrative nucleoside transporter	11.5	0.66	0	4.05333	0	0	0.04	0.0133333	0.00328947	-8.24793
NO12G04000.5	NO12G04000	g5750	equilibrative nucleoside transporter	11.5	1.67	1.65	4.94	0.78	0.72	0.94	0.813333	0.164642	-2.60259
NO12G04010.1	NO12G04010	g5751, g5752, g5753	nohit；nohit；predicted protein	11.5	0.26	0.13	3.96333	0.16	0.1	0.38	0.213333	0.0538267	-4.21553
NO13G00100.1	NO13G00100	g9945	double HA-tagged mitogen activated protein kinase 2	11.44	5.97	11.35	9.58667	0.47	2.57	4.11	2.38333	0.248609	-2.00805
NO13G00100.2	NO13G00100	g9945	double HA-tagged mitogen activated protein kinase 2	11.43	2.91	0	4.78	0.87	0.47	0	0.446667	0.0934449	-3.41974
NO13G00130.2	NO13G00130	g9950, g9951	Putative subunit of the Anaphase Promoting Complex；anaphase-promoting complex subunit,putative	11.4	4.14	0	5.18	1.69	0	2.19	1.29333	0.249678	-2.00186
NO13G00130.3	NO13G00130	g9950, g9951	Putative subunit of the Anaphase Promoting Complex；anaphase-promoting complex subunit,putative	11.39	0	0	3.79667	1.18	0	0	0.393333	0.1036	-3.27091
NO13G00130.6	NO13G00130	g9950, g9951	Putative subunit of the Anaphase Promoting Complex；anaphase-promoting complex subunit,putative	11.36	0	1.93	4.43	0	0.94	1.76	0.9	0.20316	-2.29931
NO13G00160.1	NO13G00160	g9954, g9955	NUDIX hydrolase；nohit	11.33	0.5	0	3.94333	0	0	0.43	0.143333	0.0363483	-4.78197
NO13G00200.1	NO13G00200	g9959	tetratricopeptide repeat protein	11.32	0	3.22	4.84667	2.86	0	0	0.953333	0.196699	-2.34594
NO13G00340.1	NO13G00340	/	Ankyrin repeat and SOCS box protein 18	11.22	0	0	3.74	0.93	0	1.66	0.863333	0.230838	-2.11505
NO13G00460.1	NO13G00460	g2848	FG-GAP repeat-containing protein	11.1	0	0.1	3.73333	0.6	0.94	0.81	0.783333	0.209821	-2.25277
NO13G00620.3	NO13G00620	g2861	PObg1,plastid Obg/CgtA-like GTPase 1	11.02	1.52	1.44	4.66	0.88	1.2	1.08	1.05333	0.226037	-2.14537
NO13G00870.1	NO13G00870	g2887, g2888	aminoadipate-semialdehyde dehydrogenase,putative；nohit	10.86	8.73	3.81	7.8	2.75	1.7	1.05	1.83333	0.235043	-2.08901
NO13G01580.1	NO13G01580	g2962	NADPH:adrenodoxin oxidoreductase,putative	10.45	1.61	0	4.02	2.34	0	0	0.78	0.19403	-2.36565
NO13G01870.1	NO13G01870	/	Arabinose 5-phosphate isomerase	10.26	5.02	3.19	6.15667	0	0	1.72	0.573333	0.093124	-3.4247
NO13G02040.1	NO13G02040	g3003	expressed unknown protein	10.14	0	0	3.38	0	2.4	0	0.8	0.236686	-2.07895
NO13G02120.1	NO13G02120	g3010	PRF3,plastid translation release factor RF3	10.09	0	2.01	4.03333	0.73	0	1.02	0.583333	0.144628	-2.78958
NO13G02310.1	NO13G02310	g3026	transcription factor C2H2	9.94	0	0	3.31333	0.61	0.55	0	0.386667	0.1167	-3.09912
NO13G02750.1	NO13G02750	g3066	PREDICTED: enoyl-CoA hydratase domain-containing protein 1-like	9.75	0	0	3.25	0.36	0	0.17	0.176667	0.054359	-4.20134
NO13G02850.1	NO13G02850	g3076	hypothetical protein Gbem_1483	9.68	48.34	40.58	32.8667	170.29	186.29	145.81	167.463	5.09523	2.34915
NO13G02880.1	NO13G02880	g2162, g3079	similar to centromere protein E ；nohit	9.67	0	0	3.22333	0	0	0.08	0.0266667	0.00827301	-6.91737
NO13G02940.2	NO13G02940	g3087	von Willebrand domain-containing protein	9.62	4.3	0	4.64	0.54	0	0.7	0.413333	0.0890805	-3.48875
NO13G02950.1	NO13G02950	g3088, g3089, g3090	nohit；nohit；phosphoinositol transporter putative	9.62	22.33	10.56	14.17	1.04	0	2.93	1.32333	0.0933898	-3.42059
NO13G03050.2	NO13G03050	g3100	Similar to dedicator of cytokinesis	9.52	0.24	0.21	3.32333	0.32	0.14	0.15	0.203333	0.0611836	-4.03071
NO13G03070.1	NO13G03070	g3102	trehalose synthase	9.5	0.21	0.41	3.37333	0.5	0.84	0.79	0.71	0.210474	-2.24828
NO13G03080.2	NO13G03080	g3103, g6032	nohit；translation initiation factor eIF-2B subunit gamma,putative	9.5	0	0	3.16667	0.31	0.75	0	0.353333	0.111579	-3.16386
NO13G03450.2	NO13G03450	g3151, g3152	nohit；putative beta-1,4-mannosyl-glycoprotein beta-1,4-N-acetylglucosaminyltransferase	9.28	0	0	3.09333	0	0.01	0.73	0.246667	0.0797414	-3.64853
NO13G03450.3	NO13G03450	g3151, g3152	nohit；putative beta-1,4-mannosyl-glycoprotein beta-1,4-N-acetylglucosaminyltransferase	9.28	1.34	2.45	4.35667	0	1.48	0	0.493333	0.113236	-3.14259
NO13G03450.5	NO13G03450	g3151, g3152	nohit；putative beta-1,4-mannosyl-glycoprotein beta-1,4-N-acetylglucosaminyltransferase	9.28	0	0.89	3.39	0.97	0	0	0.323333	0.0953786	-3.39019
NO13G03460.3	NO13G03460	g3153	hypothetical protein SS1G_13279	9.27	0	0	3.09	0	0	1.26	0.42	0.135922	-2.87915
NO14G00150.2	NO14G00150	g3306, g6016	nohit；U4/U6 small nuclear ribonucleoprotein Prp4,putative	9.1	2.52	0.93	4.18333	1.68	0.49	0.23	0.8	0.191235	-2.38658
NO14G00170.3	NO14G00170	g6013	YihA4,YihA/EngB-like GTPase	9.09	1.18	1.48	3.91667	0	1.18	0.43	0.536667	0.137021	-2.86753
NO14G00230.1	NO14G00230	g6006	cell surface receptor IPT/TIG domain-containing protein	9.03	10.7	9.24	9.65667	39.59	38.44	44.36	40.7967	4.22472	2.07885
NO14G00330.2	NO14G00330	g8196	transcription factor AP2	8.96	1	0.51	3.49	0.44	0	0	0.146667	0.0420248	-4.57261
NO14G00510.1	NO14G00510	g8174, g8175	PREDICTED: alpha-glucosidase yihQ-like；nohit	8.82	0	0	2.94	0.56	0.73	0	0.43	0.146259	-2.77341
NO14G00620.2	NO14G00620	g8166	UPF0250 protein NE1487	8.74	1.78	0	3.50667	0.56	0	0.99	0.516667	0.147338	-2.76279
NO14G01480.1	NO14G01480	g8092	cAMP-dependent protein kinase regulatory subunit(PKA regulatory subunit)	8.24	0	0	2.74667	0.33	0.78	0.38	0.496667	0.180825	-2.46733
NO14G01580.3	NO14G01580	g8081	Aardvark	8.18	0	0	2.72667	1.28	0.18	0.49	0.65	0.238386	-2.06863
NO14G02080.1	NO14G02080	g8033	mediator of RNA polymerase II transcription subunit,putative	7.87	0	0	2.62333	0.97	0	0	0.323333	0.123253	-3.02031
NO14G02460.1	NO14G02460	g7987, g7988	nohit；nitrate reductase 1	7.68	12.5	7.72	9.3	101.06	100.53	77.72	93.1033	10.0111	3.32353
NO14G03140.2	NO14G03140	g7924	short-chain dehydrogenase/reductase	7.35	0	0	2.45	0.49	0	0	0.163333	0.0666667	-3.90689
NO14G03140.3	NO14G03140	g7924	short-chain dehydrogenase/reductase	7.34	0.98	1.31	3.21	0.62	0.36	0	0.326667	0.101765	-3.29668
NO15G00770.2	NO15G00770	g4239	PREDICTED: similar to predicted protein,partial	6.91	0	0	2.30333	0	0	0.86	0.286667	0.124457	-3.00628
NO15G00940.1	NO15G00940	g4257	tyrosyl-tRNA synthetase	6.84	0	9.08	5.30667	42.36	36.2	32.28	36.9467	6.96231	2.79957
NO15G01000.1	NO15G01000	g4262	pentatricopeptide repeat-containing protein,putative	6.82	0	3.1	3.30667	15.98	10	17.43	14.47	4.37601	2.12962
NO15G01030.1	NO15G01030	g4266	Mannosyl-oligosaccharide 1,2-alpha-mannosidase,family GH47	6.8	0.63	0.24	2.55667	0.21	1.36	0.34	0.636667	0.249022	-2.00565
NO15G01150.1	NO15G01150	/	Value	6.73	0	0	2.24333	0	0	1.51	0.503333	0.224368	-2.15606
NO15G01160.1	NO15G01160	g4278, g4279	calcium-binding protein,putative；conserved unknown protein	6.72	18.18	14.29	13.0633	0	2.02	0	0.673333	0.0515438	-4.27806
NO15G01260.1	NO15G01260	g4289	COG3208: thioesterase involved in non-ribosomal peptide biosynthesis(ISS)	6.67	4.98	0	3.88333	0	0	0.89	0.296667	0.0763948	-3.71038
NO15G01870.1	NO15G01870	/	UDENN	6.3	0	0	2.1	0.28	0.33	0	0.203333	0.0968254	-3.36847
NO15G01930.1	NO15G01930	g4355	Ribosomal protein S6 kinase	6.27	0	0.41	2.22667	0	0	0.2	0.0666667	0.0299401	-5.06178
NO15G02480.2	NO15G02480	g4404	Alanyl-tRNA Synthetase	6.04	0.13	0	2.05667	0.24	0	0.12	0.12	0.0583468	-4.0992
NO16G00540.1	NO16G00540	g2546	DEAD box helicase	5.24	0	0	1.74667	9.41	19.04	18.51	15.6533	8.96183	3.16379
NO16G00630.1	NO16G00630	/	Gdp-mannose-epimerase	5.17	16.98	9.87	10.6733	44.83	82.22	48.62	58.5567	5.48626	2.45582
NO16G00680.3	NO16G00680	g2559	S-adenosylmethionine-dependent methyltransferase domain-containing protein	5.16	1.99	0	2.38333	0	0.82	0.72	0.513333	0.215385	-2.21501
NO16G01770.1	NO16G01770	g2653	putative holliday junction resolvase	4.78	8.38	1.66	4.94	1.59	0	0	0.53	0.107287	-3.22045
NO16G02280.3	NO16G02280	g2706	glycosyltransferase	4.56	0.85	3.25	2.88667	0	0.75	0.73	0.493333	0.170901	-2.54877
NO16G02390.4	NO16G02390	g2717	AEC family transporter: auxin efflux	4.51	0	2.19	2.23333	0	0	0.06	0.02	0.00895522	-6.80305
NO16G02540.1	NO16G02540	g2731	oxidoreductase like protein	4.46	9.4	8.39	7.41667	27.45	31.46	40.08	32.9967	4.44899	2.15348
NO16G02700.1	NO16G02700	g2749	Glutathione peroxidase	4.37	7.57	0	3.98	0	0.89	0	0.296667	0.0745394	-3.74585
NO16G02990.2	NO16G02990	g2779	sulfatase	4.27	0	0	1.42333	0	0	0.84	0.28	0.196721	-2.34577
NO16G02990.5	NO16G02990	g2779	sulfatase	4.26	0	0.77	1.67667	0.48	0	0	0.16	0.0954274	-3.38945
NO16G03090.5	NO16G03090	g2787	protein kinase putative	4.22	0.21	0	1.47667	0	0	0.26	0.0866667	0.0586907	-4.09072
NO17G00070.2	NO17G00070	g3474	transcription corepressor	4.12	0	0	1.37333	0	0.48	0.51	0.33	0.240291	-2.05714
NO17G00400.2	NO17G00400	g3503	ATP-dependent RNA helicase,putative	3.93	1.28	0	1.73667	0.36	0	0.36	0.24	0.138196	-2.85521
NO17G01030.1	NO17G01030	/	Rubisco LS methyltransferase, substrate-binding domain protein	3.67	0	0	1.22333	37.76	0	2.46	13.4067	10.9591	3.45406
NO17G01040.1	NO17G01040	g3558	Tryptophan--tRNA ligase	3.67	0	2.39	2.02	1.2	0	0	0.4	0.19802	-2.33628
NO17G01390.1	NO17G01390	g3596	prolyl 4-hydroxylase alpha-1 subunit precursor-like protein	3.56	0	0	1.18667	1.11	16.94	6.63	8.22667	6.93258	2.79339
NO17G01760.1	NO17G01760	g3629	NAD(P)-binding Rossmann-fold-containing protein	3.42	0	5.08	2.83333	0	1.44	0	0.48	0.169412	-2.56139
NO17G02060.1	NO17G02060	g3661	blr4459	3.31	16.26	17.97	12.5133	65.52	59.08	58.22	60.94	4.87001	2.28392
NO17G02770.1	NO17G02770	g3730	zinc ion binding protein,putative	3.06	2.24	2.48	2.59333	10.86	12.87	9.15	10.96	4.22622	2.07937
NO17G02870.1	NO17G02870	g3740	cytochrome P450	3.02	1.17	0.49	1.56	7.92	8.47	8.85	8.41333	5.39316	2.43113
NO18G00300.1	NO18G00300	g9910	PREDICTED: similar to endo-beta-N-acetylglucosaminidase	2.85	27.36	28.75	19.6533	0.12	0	4.27	1.46333	0.0744573	-3.74744
NO18G00700.1	NO18G00700	/	BEACH domain protein	2.72	0	0.97	1.23	0.1	0	0	0.0333333	0.0271003	-5.20555
NO18G00710.1	NO18G00710	/	BEACH domain protein	2.71	0	0	0.903333	8.84	4.96	2.68	5.49333	6.08118	2.60435
NO18G01230.1	NO18G01230	g3825	NADH-ubiquinone oxidoreductase-related(ISS)	2.53	41.98	20.04	21.5167	105.57	151.62	116.32	124.503	5.78637	2.53266
NO18G01400.3	NO18G01400	g3843	PREDICTED: uncharacterized protein C7orf50-like	2.47	2.69	4.46	3.20667	0	0	1.89	0.63	0.196466	-2.34765
NO18G01440.1	NO18G01440	g3847	Protein tyrosine phosphatase	2.46	7.08	4.11	4.55	33.82	21.24	27.38	27.48	6.03956	2.59444
NO18G01620.1	NO18G01620	/	Dynamin-like protein	2.44	52.81	54.92	36.7233	11.27	8.63	1.56	7.15333	0.19479	-2.36001
NO18G01850.2	NO18G01850	g3880	vacuolar protein sorting-associated protein 26	2.37	0.59	0.55	1.17	0	0	0.5	0.166667	0.14245	-2.81147
NO18G02080.1	NO18G02080	g3907	adenylyl cyclase,putative	2.32	0.9	0.44	1.22	4.06	5.33	7.36	5.58333	4.5765	2.19425
NO18G02660.1	NO18G02660	/	ABC-2 type transporter family protein	2.14	3.71	1.69	2.51333	0.76	0.46	0	0.406667	0.161804	-2.62768
NO19G00030.2	NO19G00030	g7212	methylcrotonoyl-CoA carboxylase beta chain,mitochondrial precursor	2.12	0	0	0.706667	17.83	12.36	7.09	12.4267	17.5849	4.13627
NO19G00050.1	NO19G00050	/	Transcription initiation factor iif subunit	2.11	0	0	0.703333	0	0	22	7.33333	10.4265	3.38219
NO19G00190.2	NO19G00190	g7228, g7229	beta-lactamase	2.04	1.25	0.85	1.38	0	0.62	0	0.206667	0.149758	-2.73929
NO19G00590.1	NO19G00590	/	Cobalamin (Vitamin B12) biosynthesis CobW	1.91	9.07	0	3.66	17.4	11	17.05	15.15	4.13934	2.0494
NO19G00650.1	NO19G00650	g7267	Leucine Rich Repeat family protein	1.9	2.32	1.22	1.81333	11.32	9.47	9.55	10.1133	5.57721	2.47954
NO19G01080.1	NO19G01080	g7305	THaumatiN family member(thn-5)	1.81	0	0	0.603333	28.77	37.1	27.85	31.24	51.779	5.6943
NO19G01630.1	NO19G01630	/	Choline transporter-like protein 1	1.68	6	0.7	2.79333	14.4	27.4	12.32	18.04	6.45823	2.69114
NO19G01720.1	NO19G01720	g7362	Fructose-bisphosphatase	1.64	0.81	4.38	2.27667	19.82	19.03	15.59	18.1467	7.97072	2.99471
NO19G01810.1	NO19G01810	/	DnaJ homolog subfamily C member 3 homolog	1.62	0	0	0.54	6.22	0	7.21	4.47667	8.29012	3.05139
NO19G02000.1	NO19G02000	g7389	RNA polymerase III,largest subunit	1.58	0	6.16	2.58	0	1.3	0	0.433333	0.167959	-2.57382
NO19G02280.1	NO19G02280	g7414	Glutaredoxin	1.49	9.08	7.09	5.88667	0	4.19	0	1.39667	0.237259	-2.07546
NO19G02600.2	NO19G02600	g7444	O-acetylhomoserine/O-acetylserine sulfhydrylase	1.39	4.74	0	2.04333	0.43	0	0	0.143333	0.0701468	-3.83348
NO20G00850.1	NO20G00850	g6145	putative methylene tetrahydrofolate dehydrogenase	1.17	0	8.74	3.30333	26.86	16.23	27.71	23.6	7.1443	2.83679
NO20G01440.1	NO20G01440	g6200	thrombospondin	1.05	0	0	0.35	0	6.36	0	2.12	6.05714	2.59864
NO20G01590.1	NO20G01590	/	Alba DNA/RNA-binding protein	1.03	0	0	0.343333	0	6.46	3.95	3.47	10.1068	3.33725
NO20G01660.1	NO20G01660	g6221,g7028,g7029	nohit；anaphase promoting complex protein；nohit	1.02	1.85	1.97	1.61333	0.55	0.56	0	0.37	0.229339	-2.12445
NO20G02040.2	NO20G02040	g6260	Glucose-repressible alcohol dehydrogenase transcriptional effector CCR4 and related proteins(ISS)	0.91	4.57	4.14	3.20667	14.53	18.23	10.1	14.2867	4.4553	2.15552
NO20G02040.3	NO20G02040	g6260	Glucose-repressible alcohol dehydrogenase transcriptional effector CCR4 and related proteins(ISS)	0.91	0	0	0.303333	2.47	8.61	2.29	4.45667	14.6923	3.87699
NO20G02090.1	NO20G02090	g6265,g6267	PREDICTED: anaphase-promoting complex subunit 1；heat shock protein 101	0.9	1.31	1.65	1.28667	0.27	0	0	0.09	0.0699482	-3.83757
NO20G02270.1	NO20G02270	g6279	beta-Ig-H3/fasciclin	0.86	1.08	5.92	2.62	13.2	1.96	18.84	11.3333	4.3257	2.11293
NO20G02360.1	NO20G02360	/	Glycosyl group 2 family protein	0.84	9.89	6.51	5.74667	25.31	34.79	23.7	27.9333	4.86079	2.28119
NO20G02370.4	NO20G02370	g1007	ATP-binding cassette transporter	0.83	0.65	0.36	0.613333	4.47	2.93	4.05	3.81667	6.22283	2.63757
NO20G02530.1	NO20G02530	g6303	triosephosphate/phosphate translocator	0.8	1.96	1.14	1.3	7.06	6.44	7.06	6.85333	5.27179	2.39829
NO20G02560.6	NO20G02560	g5208, g5209, g6304	nohit；nohit；Phosphatidylserine synthase	0.79	0	0	0.263333	1.19	2.17	2.51	1.95667	7.43038	2.89344
NO21G00060.1	NO21G00060	/	S-(hydroxymethyl)glutathione dehydrogenase	0.76	0.22	0.21	0.396667	1.93	0.88	2.21	1.67333	4.21849	2.07673
NO21G00090.1	NO21G00090	g8228	NUDIX hydrolase	0.76	0	1.39	0.716667	2.41	6.91	0	3.10667	4.33488	2.11599
NO21G00100.1	NO21G00100	/	NUDIX hydrolase	0.76	17.43	17.19	11.7933	45.46	47.11	57.59	50.0533	4.24421	2.08549
NO21G00220.1	NO21G00220	g8241	MCO is implicated in celullar iron transport playing also role in the copper resistance	0.74	0.62	8.96	3.44	0.43	0	0	0.143333	0.0416667	-4.58496
NO21G00480.1	NO21G00480	g9102	Autophagy-related protein3	0.69	1.83	0	0.84	9.71	0	1.16	3.62333	4.31349	2.10886
NO21G00680.2	NO21G00680	/	Membrane protein	0.65	0.48	0	0.376667	1.36	2.73	2.31	2.13333	5.66372	2.50175
NO21G00980.1	NO21G00980	g9053	PREDICTED: GTP-binding protein 2-like	0.6	0	0	0.2	0	4.7	0	1.56667	7.83333	2.96963
NO21G01060.1	NO21G01060	g9046	mitochondrial uncoupling protein 4	0.58	0	0	0.193333	8.87	0	0	2.95667	15.2931	3.93481
NO21G01540.1	NO21G01540	g9003	FAD dependent oxidoreductase	0.52	22.05	20.92	14.4967	7.45	0.01	2.31	3.25667	0.224649	-2.15425
NO21G02030.2	NO21G02030	g8961	Xaa-Pro aminopeptidase 2	0.43	0.78	0.15	0.453333	1.76	3.75	1.93	2.48	5.47059	2.4517
NO21G02030.3	NO21G02030	g8961	Xaa-Pro aminopeptidase 2	0.43	0	0	0.143333	1.85	1.9	0.51	1.42	9.90698	3.30844
NO21G02210.1	NO21G02210	/	DNA LIGASE 6	0.4	0.94	7.5	2.94667	0	0	1.24	0.413333	0.140271	-2.83371
NO21G02310.1	NO21G02310	g8938	oxidoreductase NAD-binding domain-containing protein	0.38	3.32	2.85	2.18333	9.74	14.77	12.97	12.4933	5.72214	2.51655
NO21G02380.1	NO21G02380	g8933	ankyrin repeat protein	0.36	4.81	8.4	4.52333	0	2.25	0	0.75	0.165807	-2.59242
NO21G02520.5	NO21G02520	g8920	N-acylglucosamine 2-epimerase	0.32	0	0	0.106667	1.07	0	0.48	0.516667	4.84375	2.27612
NO21G02530.1	NO21G02530	g8919	flowering locus T protein	0.32	0	0	0.106667	1.5	2.58	2.49	2.19	20.5312	4.35975
NO22G00070.2	NO22G00070	g6340	PREDICTED: protein notum homolog	0.27	0	0	0.09	0	0.52	1.39	0.636667	7.07407	2.82254
NO22G00370.2	NO22G00370	g7191	iron-sulfur clusters transporter atm1,mitochondrial precursor	0.21	0	0.86	0.356667	1.52	0	3.61	1.71	4.79439	2.26135
NO22G00410.1	NO22G00410	g7188	flagellar associated protein,adenosine kinase-like protein	0.2	10.04	10.27	6.83667	38.58	35.23	38.95	37.5867	5.49781	2.45886
NO22G00740.1	NO22G00740	g7145	thioredoxin reductase	0.11	4.06	7.88	4.01667	25.76	20.13	31.75	25.88	6.44315	2.68777
NO22G00760.1	NO22G00760	g7143	esterase/lipase/thioesterase family protein	0.11	0	0	0.0366667	5.86	6.07	0	3.97667	108.455	6.76095
NO22G01160.1	NO22G01160	g7102	ATP-binding cassette transporter,subfamily I,member 9,ABC component protein PpABCI9	0	2.99	0	0.996667	4.98	8.7	3.22	5.63333	5.65217	2.49881
NO22G01480.1	NO22G01480	g7068	Peptidase and C2H2 zinc finger protein	0	3.3	4.01	2.43667	8.29	14.13	7.45	9.95667	4.08618	2.03075
NO23G00130.1	NO23G00130	g2166,g3307	cellobiohydrolaseII；nohit	0	2.8	2.99	1.93	0	14.14	13.24	9.12667	4.72884	2.24149
NO23G00290.1	NO23G00290	g5231	dynein heavy chain	0	0.72	0.6	0.44	3.14	3.85	3.17	3.38667	7.69697	2.94429
NO23G00350.1	NO23G00350	/	Hypoxanthine-guanine phosphoribosyltransferase	0	0.43	0	0.143333	14.61	9.06	6.61	10.0933	70.4186	6.13788
NO23G00470.2	NO23G00470	g5246	Drug/Metabolite Transporter(DMT) Superfamily	0	0	1.49	0.496667	2.94	3.48	1.24	2.55333	5.14094	2.36203
NO23G00670.1	NO23G00670	/	Autophagy-related protein 17	0	3.08	0	1.02667	12.46	6.94	8.49	9.29667	9.05519	3.17875
NO23G00710.1	NO23G00710	g5265	FAD linked oxidase domain-containing protein	0	0	0.15	0.05	0.99	2.35	1.55	1.63	32.6	5.0268
NO23G00730.1	NO23G00730	g5266	mitogen activated protein kinase-like protein	0	0.08	0.27	0.116667	5.21	0	12.19	5.8	49.7143	5.63559
NO23G01310.3	NO23G01310	g3931, g3932	tRNA dihydrouridine synthase putative；nohit	0	0	2.53	0.843333	3.54	3.49	3.58	3.53667	4.19368	2.06822
NO23G01310.5	NO23G01310	g3931, g3932	tRNA dihydrouridine synthase putative；nohit	0	3.53	2.38	1.97	0.88	0	0.58	0.486667	0.247039	-2.01719
NO23G01310.6	NO23G01310	g3931, g3932	tRNA dihydrouridine synthase putative；nohit	0	0.27	3.64	1.30333	5.06	5.81	6	5.62333	4.31458	2.10922
NO23G01370.3	NO23G01370	g2245	D-isomer specific 2-hydroxyacid dehydrogenase family protein	0	0.96	0.44	0.466667	2.65	3.05	0.63	2.11	4.52143	2.17678
NO23G01390.3	NO23G01390	g2241, g2242	nohit；paraoxonase 3,putative	0	1.49	0	0.496667	6.1	1.32	1.38	2.93333	5.90604	2.56219
NO23G01560.1	NO23G01560	g2225	naphthoate synthase	0	2.43	5.72	2.71667	0	0.99	0	0.33	0.121472	-3.0413
NO23G01630.1	NO23G01630	g2220	transcription factor WRKY	0	0.27	1.28	0.516667	4.46	3.82	2	3.42667	6.63226	2.7295
NO23G01670.4	NO23G01670	g2216	mitogen-activated protein kinase organizer,putative	0	0	0.31	0.103333	0	0.03	0	0.01	0.0967742	-3.36923
NO23G01710.1	NO23G01710	g6332	putative protein kinase	0	0.23	0.2	0.143333	1.32	0.69	2.08	1.36333	9.51163	3.24969
NO23G01910.2	NO23G01910	g2192	PYchF,plastid YchF-like GTPase	0	2.48	1.91	1.46333	0.55	0.27	0	0.273333	0.186788	-2.42053
NO24G00040.1	NO24G00040	g5758	dihydrofolate reductase	0	0	2.22	0.74	6.08	4.73	3.61	4.80667	6.4955	2.69944
NO24G00680.1	NO24G00680	g5816	adenosylhomocysteinase	0	63.07	52.19	38.42	168.79	161.55	146.21	158.85	4.13457	2.04774
NO24G00800.1	NO24G00800	g5827	DEAD box helicase	0	0.13	3.55	1.22667	0	19.85	0	6.61667	5.39402	2.43136
NO24G01620.1	NO24G01620	g5893	glutamine-fructose-6-phosphate transaminase	0	4.76	3.32	2.69333	19.29	26.91	12.99	19.73	7.3255	2.87293
NO24G02420.2	NO24G02420	g5965	ubiquitin-activating enzyme(E1),putative	0	1.4	2.42	1.27333	7.24	4.23	4.36	5.27667	4.14398	2.05102
NO24G02510.2	NO24G02510	g5973,g5974	nohit；sulfate transporter	0	4.84	0	1.61333	0	0.38	0.38	0.253333	0.157025	-2.67094
NO25G00350.1	NO25G00350	g2437	Rab2B,RAB family GTPase	0	0	5.98	1.99333	19.87	18.64	0	12.8367	6.4398	2.68702
NO25G00600.1	NO25G00600	g2408	HEAT repeat containing 2	0	4.54	0	1.51333	8.39	6.61	4.88	6.62667	4.37885	2.13055
NO25G01020.1	NO25G01020	g2367	U6 snRNA-associated Sm-like protein LSm5	0	0	33.97	11.3233	38.62	46.98	81.53	55.71	4.91993	2.29864
NO25G01320.1	NO25G01320	g2336	tubulin polyglutamylase putative	0	0.4	1.29	0.563333	2.89	5.25	3.91	4.01667	7.13018	2.83394
NO25G01340.1	NO25G01340	g2334	Dzip1 protein	0	0.15	0.28	0.143333	2.57	2.58	1.71	2.28667	15.9535	3.9958
NO25G01650.1	NO25G01650	g2307	60S acidic ribosomal protein P1,putative	0	0	3.9	1.3	7.24	11.43	17.08	11.9167	9.16667	3.1964
NO25G01740.2	NO25G01740	g2297	conserved unknown protein(Partial)	0	1.56	0.37	0.643333	1.46	5.72	2.65	3.27667	5.09326	2.34859
NO25G01850.1	NO25G01850	g2286	phytanoyl-CoA dioxygenase	0	11.26	12.19	7.81667	35.73	42.69	46.86	41.76	5.34243	2.4175
NO25G02070.1	NO25G02070	/	Cullin 1	0	0.56	0.27	0.276667	1.11	2.67	0.23	1.33667	4.83133	2.27242
NO26G00100.4	NO26G00100	g7497	hypothetical protein CHLNCDRAFT_144365	0	0	0.54	0.18	1.3	0.68	0.89	0.956667	5.31481	2.41002
NO26G00360.3	NO26G00360	g4141,g7469	nohit；conserved unknown protein	0	0	1.31	0.436667	5.45	2	2.33	3.26	7.46565	2.90027
NO26G00670.1	NO26G00670	g3440	DEAD box helicase	0	1.44	1.32	0.92	6.43	3.63	4.16	4.74	5.15217	2.36518
NO26G01040.1	NO26G01040	g3402	Sel1l protein	0	5.94	9.41	5.11667	22.36	26.33	25.62	24.77	4.84104	2.27532
NO26G01590.1	NO26G01590	g3342	NADH-cytochrome b5 reductase,putative	0	0.33	3.42	1.25	15.78	0	7.17	7.65	6.12	2.61353
NO26G01750.1	NO26G01750	/	Collagen triple helix repeat (20 copies)	0	0.8	0.77	0.523333	3.83	1.59	6.3	3.90667	7.46497	2.90014
NO26G01870.2	NO26G01870	g988	hypothetical protein PPL_07348	0	5.78	3.24	3.00667	0.51	1.42	0	0.643333	0.213969	-2.22453
NO27G00320.2	NO27G00320	g10409	FAD linked oxidase domain-containing protein	0	2.46	0.89	1.11667	0.1	0.22	0.28	0.2	0.179104	-2.48113
NO27G00400.2	NO27G00400	g10400	pseudouridylate synthase	0	0	2.33	0.776667	2.21	6.99	5.31	4.83667	6.22747	2.63865
NO27G00660.1	NO27G00660	g10380	hypothetical protein RHA1_ro04171	0	1.19	1.26	0.816667	11.63	10	12.8	11.4767	14.0531	3.81281
NO27G00670.1	NO27G00670	g10379	PREDICTED: similar to Intron-binding protein aquarius(Intron-binding protein of 160 kDa)(IBP160)	0	0	3.87	1.29	12.85	11.73	17.78	14.12	10.9457	3.4523
NO27G00930.3	NO27G00930	g10356	triosephosphate isomerase/glyceraldehyde-3-phosphate dehydrogenase putative	0	3.26	3	2.08667	9.05	7.4	9.66	8.70333	4.17093	2.06037
NO27G01320.1	NO27G01320	g10318	adenylyl cyclase(ISS)	0	1.07	0	0.356667	1.87	3.01	2	2.29333	6.42991	2.6848
NO27G01540.1	NO27G01540	g2801	cobalamin synthesis protein P47K	0	1.03	0.87	0.633333	4.32	4.84	4.3	4.48667	7.08421	2.82461
NO27G01700.1	NO27G01700	g2817	endoglucanase	0	3.48	3.98	2.48667	5.55	20.51	6.81	10.9567	4.40617	2.13952
NO27G01780.4	NO27G01780	g2827	Unspecific monooxygenase	0	0	1.17	0.39	1.51	2.23	2.44	2.06	5.28205	2.4011
NO27G01860.2	NO27G01860	g2835,g2836	exonuclease,putative；nohit	0	0	0.35	0.116667	0.55	0.24	0.99	0.593333	5.08571	2.34645
NO28G00040.1	NO28G00040	g8729	347L	0	0.77	0.35	0.373333	1.52	3.09	1.08	1.89667	5.08036	2.34493
NO28G00040.3	NO28G00040	g8729	347L	0	0	0.64	0.213333	1.73	1.35	0.26	1.11333	5.21875	2.3837
NO28G00250.5	NO28G00250	g4071	5-methyltetrahydropteroyltriglutamate--homocysteine S-methyltransferase	0	1.54	1.54	1.02667	7.91	8.04	7.36	7.77	7.56818	2.91995
NO28G00280.1	NO28G00280	/	5-methyltetrahydropteroyltriglutamate--homocysteine s-methyltransferase	0	2.89	2.08	1.65667	26.17	11.37	22.21	19.9167	12.0221	3.58762
NO28G00590.1	NO28G00590	/	T-complex protein 1 subunit zeta isoform a	0	1.34	2.44	1.26	6.38	6.05	10.59	7.67333	6.08995	2.60643
NO28G01810.1	NO28G01810	g8881	putative,Dynein intermediate chain	0	4.36	3.94	2.76667	11.64	13.18	9.13	11.3167	4.09036	2.03223
NO29G00290.2	NO29G00290	/	Dna mismatch repair protein Msh4 putative	0	0.61	0.6	0.403333	1.6	2.04	1.9	1.84667	4.57851	2.19488
NO29G00520.1	NO29G00520	/	Serine/threonine-protein phosphatase	0	1.04	1.5	0.846667	2.86	6.24	2.79	3.96333	4.6811	2.22685
